# Supplementary material for: Multiplex PCR for detection of the Vibrio genus and five pathogenic Vibrio species with primer sets designed using comparative genomics
Source: BMC Microbiol. 2015 Oct 26;15:239. doi: 10.1186/s12866-015-0577-3 (PMC4624192; doi:10.1186/s12866-015-0577-3)
Supplement: Additional file 3: — (Tables) Presences of the six marker genes used for the Vibrio multiplex PCR in each genome of NCBI microbial genome database. The lists of genomes (Column A) were obtained from NCBI genome database (http://www.ncbi.nlm.nih.gov/genome/browse/). The matched genome sequence (Column C), ID and position of sequence (Column D) are BLAST results at microbial genome BLAST web site in NCBI (http://blast.ncbi.nlm.nih.gov/Blast.cgi?PAGE_TYPE=BlastSearch&BLAST_SPEC=MicrobialGenomes). (XLSX 78 kb) [file 12866_2015_577_MOESM3_ESM.xlsx]

## Sheet: V parahaemolyticus
Table: Presence of selceted marker gene for Vibrio parahaemolyticus [NC_004605.1 (c1155272-1154856)] in each genome of NCBI database (genome of microbes). (June 29, 2015).
Column A: #Organism/Name, listed genome projects of Vibrio parahaemolyticus in NCBI genome database (http://www.ncbi.nlm.nih.gov/genome/browse/).
Column B: level of genome project
Column C: Matched genome sequence at microbial genome BLAST web site in NCBI (http://blast.ncbi.nlm.nih.gov/Blast.cgi?PAGE_TYPE=BlastSearch&BLAST_SPEC=MicrobialGenomes).
Column D: Sequence ID of matched genome sequence (Position of sequence).
#Organism/Name	Level	Matched genome seuquence in NCBI	Sequence ID of matched genome sequence (Position of sequence)	BioProject	Group	SubGroup	Assembly	Size (Mb)	GC%	Replicons	WGS	Scaffolds	Genes	Proteins	Release Date	Modify Date
Vibrio parahaemolyticus RIMD 2210633	Complete Genome	Vibrio parahaemolyticus RIMD 2210633 chromosome 2, complete sequence	ref|NC_004605.1| (1155272-1154856)	PRJNA57969	Proteobacteria	Gammaproteobacteria	GCA_000196095.1	5.16577	45.4	chromosome 1:NC_004603.1/BA000031.2; chromosome 2:NC_004605.1/BA000032.2	-	2	4991	4831	2003-03-05	2014-12-16
Vibrio parahaemolyticus BB22OP	Complete Genome	Vibrio parahaemolyticus BB22OP chromosome 2, complete sequence	ref|NC_019971.1| (1124249-1123833)	PRJNA184822	Proteobacteria	Gammaproteobacteria	GCA_000328405.1	5.10352	45.3292	chromosome 1:NC_019955.1/CP003972.1; chromosome 2:NC_019971.1/CP003973.1	-	2	4649	4462	2012-12-21	2015-02-07
Vibrio parahaemolyticus O1:Kuk str. FDA_R31	Complete Genome	Vibrio parahaemolyticus O1:Kuk str. FDA_R31 chromosome II, complete sequence	ref|NC_021821.1| (1061484-1061900)	PRJNA212977	Proteobacteria	Gammaproteobacteria	GCA_000430405.1	5.22356	45.3287	chromosome I:NC_021847.1/CP006004.1; chromosome II:NC_021821.1/CP006005.1	-	2	4809	4593	2013-07-16	2015-04-08
Vibrio parahaemolyticus O1:K33 str. CDC_K4557	Complete Genome	Vibrio parahaemolyticus O1:K33 str. CDC_K4557 chromosome II, complete sequence	ref|NC_021822.1| (1069824-1069408)	PRJNA212977	Proteobacteria	Gammaproteobacteria	GCA_000430425.1	5.13858	45.3352	chromosome I:NC_021848.1/CP006008.1; chromosome II:NC_021822.1/CP006007.1	-	2	4672	4485	2013-07-16	2015-04-08
Vibrio parahaemolyticus UCM-V493	Complete Genome	Vibrio parahaemolyticus UCM-V493 chromosome 2, complete sequence	ref|NZ_CP007005.1| (601598-602014)	PRJNA224116	Proteobacteria	Gammaproteobacteria	GCA_000568495.1	5.23257	45.3212	chromosome 1:NZ_CP007004.1/CP007004.1; chromosome 2:NZ_CP007005.1/CP007005.1; plasmid pVPUCMV:NZ_CP007006.1/CP007006.1	-	3	4826	4636	2014-02-12	2015-03-19
Vibrio parahaemolyticus B-265	Scaffold	Vibrio parahaemolyticus B-265 vpB265.contig.4_1, whole genome shotgun sequence	gb|AZKN01000016.1| (233619-234035)	PRJNA224116	Proteobacteria	Gammaproteobacteria	GCA_000516875.1	5.19511	45.3	-	AZKN01	81	4721	4606	2014-01-08	2014-09-20
Vibrio parahaemolyticus 605	Scaffold	Vibrio parahaemolyticus 605 vp605.contig.4_1, whole genome shotgun sequence	gb|AZGU01000010.1| (161022-160606)	PRJNA224116	Proteobacteria	Gammaproteobacteria	GCA_000519365.1	5.15522	45.3	-	AZGU01	96	4678	4587	2014-01-13	2014-09-20
Vibrio parahaemolyticus IDH02640	Scaffold	Vibrio parahaemolyticus IDH02640 vpIDH02640.contig.7_7, whole genome shotgun sequence	gb|JAIH01000089.1| (71516-71100)	PRJNA224116	Proteobacteria	Gammaproteobacteria	GCA_000521825.1	5.22697	45.1	-	JAIH01	101	4819	4700	2014-01-22	2014-09-20
Vibrio parahaemolyticus IDH02189	Scaffold	Vibrio parahaemolyticus IDH02189 vpIDH02189.contig.4_4, whole genome shotgun sequence	gb|JAHD01000031.1| (49477-49893)	PRJNA224116	Proteobacteria	Gammaproteobacteria	GCA_000522025.1	5.1064	45.3	-	JAHD01	103	4647	4536	2014-01-23	2014-09-20
Vibrio parahaemolyticus Peru-288	Scaffold	Vibrio parahaemolyticus Peru-288 vpPeru288.contig.7_2, whole genome shotgun sequence	gb|JAII01000020.1| (94170-94586)	PRJNA224116	Proteobacteria	Gammaproteobacteria	GCA_000522065.1	5.18853	45.3	-	JAII01	111	4716	4634	2014-01-23	2014-09-20
Vibrio parahaemolyticus 861	Scaffold	Vibrio parahaemolyticus 861 vp861.contig.5_3, whole genome shotgun sequence	gb|AZGV01000077.1| (73118-72702)	PRJNA224116	Proteobacteria	Gammaproteobacteria	GCA_000524535.1	5.18843	45.3	-	AZGV01	94	4795	4675	2014-01-30	2014-09-20
Vibrio parahaemolyticus EKP-026	Scaffold	Vibrio parahaemolyticus EKP-026 vpEKP026.contig.6_5, whole genome shotgun sequence	gb|JABV01000059.1| (11512-11096)	PRJNA224116	Proteobacteria	Gammaproteobacteria	GCA_000525005.1	5.11831	45.3	-	JABV01	104	4677	4565	2014-01-31	2014-09-20
Vibrio parahaemolyticus V14/01	Scaffold	Vibrio parahaemolyticus V14/01 vpV1401.contig.3_3, whole genome shotgun sequence	gb|JALG01000020.1| (125010-125426)	PRJNA224116	Proteobacteria	Gammaproteobacteria	GCA_000558885.1	5.26565	45.1	-	JALG01	102	4792	4674	2014-02-05	2014-09-20
Vibrio parahaemolyticus EKP-021	Scaffold	Vibrio parahaemolyticus EKP-021 vpEKP021.contig.5_27, whole genome shotgun sequence	gb|AZNA01000395.1| (1993-2409)	PRJNA224116	Proteobacteria	Gammaproteobacteria	GCA_000571915.1	5.22911	45.2	-	AZNA01	92	5054	4926	2014-02-14	2014-09-20
Vibrio parahaemolyticus VP-48	Scaffold	Vibrio parahaemolyticus VP-48 vpVP48.contig.5_6, whole genome shotgun sequence	gb|JDFK01000085.1| (33898-34314)	PRJNA224116	Proteobacteria	Gammaproteobacteria	GCA_000593285.1	5.13362	45.3	-	JDFK01	94	4716	4599	2014-03-04	2014-09-20
Vibrio parahaemolyticus VPTS-2010_2	Scaffold	Vibrio parahaemolyticus VPTS-2010_2 vpVPTS20102.contig.2_65, whole genome shotgun sequence	gb|JDFO01000206.1| (16631-17047)	PRJNA224116	Proteobacteria	Gammaproteobacteria	GCA_000593365.1	5.07902	45.3	-	JDFO01	97	4866	4729	2014-03-04	2014-09-19
Vibrio parahaemolyticus 04-2551	Scaffold	Vibrio parahaemolyticus strain 04-2551 contig21, whole genome shotgun sequence	gb|LASF01000021.1| (178305-178721)	PRJNA224116	Proteobacteria	Gammaproteobacteria	GCA_000975195.1	5.18761	45.4	-	LASF01	85	4775	4641	2015-04-21	2015-04-23
Vibrio parahaemolyticus 10-4251	Scaffold	Vibrio parahaemolyticus strain 10-4251 contig94, whole genome shotgun sequence	gb|JYJS01000094.1| (14276-13860)	PRJNA224116	Proteobacteria	Gammaproteobacteria	GCA_001006105.1	5.21917	45.1	-	JYJS01	155	4787	4652	2015-05-12	2015-05-14
Vibrio parahaemolyticus 10-4255	Scaffold	Vibrio parahaemolyticus strain 10-4255 contig57, whole genome shotgun sequence	gb|JYJT01000057.1| (97401-96985)	PRJNA224116	Proteobacteria	Gammaproteobacteria	GCA_001006195.1	5.09136	45.3	-	JYJT01	197	4676	4511	2015-05-12	2015-05-14
Vibrio parahaemolyticus AQ3810	Scaffold	Vibrio parahaemolyticus AQ3810 vpAQ3810.contig.6_49, whole genome shotgun sequence	gb|AZJP01000731.1| (1340-1756)	PRJNA54593	Proteobacteria	Gammaproteobacteria	GCA_000154045.1	5.78143	45.6	-	AAWQ01	971	5855	5626	2007-01-10	2015-02-17
Vibrio parahaemolyticus v110	Scaffold	Vibrio parahaemolyticus v110 scaffold40_5, whole genome shotgun sequence	gb|AQPJ01000176.1|(94167-93754)	PRJNA202774	Proteobacteria	Gammaproteobacteria	GCA_000388025.1	5.50502	45.2	-	AQPJ01	167	5068	3626	2013-05-01	2015-02-17
Vibrio parahaemolyticus 10296	Scaffold	Vibrio parahaemolyticus 10296 vp10296.contig.0_44, whole genome shotgun sequence	gb|AYSP01000044.1| (10672-10256)	PRJNA230256	Proteobacteria	Gammaproteobacteria	GCA_000500105.1	5.12627	45.2	-	AYSP01	55	4745	4609	2013-11-27	2015-03-19
Vibrio parahaemolyticus 12310	Scaffold	Vibrio parahaemolyticus 12310 vp12310.contig.0_6, whole genome shotgun sequence	gb|AYXP01000006.1| (218390-217974)	PRJNA230570	Proteobacteria	Gammaproteobacteria	GCA_000500755.1	5.14526	45.3	-	AYXP01	64	4720	4588	2013-12-02	2015-03-19
Vibrio parahaemolyticus EKP-008	Scaffold	Vibrio parahaemolyticus EKP-008 vpEKP008.contig.0_12, whole genome shotgun sequence	gb|AZMN01000011.1| (12241-12657)	PRJNA224116	Proteobacteria	Gammaproteobacteria	GCA_000510585.1	5.31969	45.1	-	AZMN01	73	4945	4822	2013-12-18	2014-09-20
Vibrio parahaemolyticus 970107	Scaffold	Vibrio parahaemolyticus 970107 vp970107.contig.58_1, whole genome shotgun sequence	gb|AZIQ01000137.1| (3714-3298)	PRJNA224116	Proteobacteria	Gammaproteobacteria	GCA_000510605.1	5.11663	45.3	-	AZIQ01	118	4657	4549	2013-12-18	2014-09-20
Vibrio parahaemolyticus 50	Scaffold	Vibrio parahaemolyticus 50 vp50.contig.0_2, whole genome shotgun sequence	gb|AZGT01000002.1| (93848-94264)	PRJNA224116	Proteobacteria	Gammaproteobacteria	GCA_000519385.1	5.06565	45.2	-	AZGT01	83	4599	4480	2014-01-13	2014-09-20
Vibrio parahaemolyticus 3256	Scaffold	Vibrio parahaemolyticus 3256 vp3256.contig.0_2, whole genome shotgun sequence	gb|AZGS01000002.1| (99053-99469)	PRJNA224116	Proteobacteria	Gammaproteobacteria	GCA_000519405.1	5.09559	45.3	-	AZGS01	66	4647	4516	2014-01-13	2014-09-20
Vibrio parahaemolyticus EKP-028	Scaffold	Vibrio parahaemolyticus EKP-028 vpEKP028.contig.4_53, whole genome shotgun sequence	gb|JACH01000411.1| (1899-2315)	PRJNA224116	Proteobacteria	Gammaproteobacteria	GCA_000522005.1	5.20728	45.2	-	JACH01	101	5075	4957	2014-01-23	2014-11-17
Vibrio parahaemolyticus SBR10290	Scaffold	Vibrio parahaemolyticus SBR10290 vpSBR10290.contig.0_7, whole genome shotgun sequence	gb|JAIJ01000007.1| (20176-20592)	PRJNA224116	Proteobacteria	Gammaproteobacteria	GCA_000522045.1	5.14184	45.3	-	JAIJ01	68	4727	4605	2014-01-23	2014-09-20
Vibrio parahaemolyticus V-223/04	Scaffold	Vibrio parahaemolyticus V-223/04 vpV22304.contig.9_70, whole genome shotgun sequence	gb|JALH01001806.1| (1-349)	PRJNA176654	Proteobacteria	Gammaproteobacteria	GCA_000558905.1	6.47987	45	-	JALH01	1062	12301	12226	2014-02-05	2014-08-04
Vibrio parahaemolyticus VP2007-007	Scaffold	Vibrio parahaemolyticus VP2007-007 vpVP2007007.contig.0_41, whole genome shotgun sequence	gb|JALI01000041.1| (23635-24051)	PRJNA224116	Proteobacteria	Gammaproteobacteria	GCA_000558925.1	5.12842	45.1	-	JALI01	87	4998	4849	2014-02-05	2014-09-19
Vibrio parahaemolyticus AQ3810	Scaffold	Vibrio parahaemolyticus AQ3810 gcontig_1104296547128, whole genome shotgun sequence	gb|AAWQ01000005.1| (97645-98061)	PRJNA224116	Proteobacteria	Gammaproteobacteria	GCA_000582905.1	5.17085	45.1	-	AZJP01	97	5234	5105	2014-02-27	2014-09-20
Vibrio parahaemolyticus VPCR-2009	Scaffold	Vibrio parahaemolyticus VPCR-2009 vpVPCR2009.contig.19_1, whole genome shotgun sequence	gb|JDFL01000084.1| (3725-4141)	PRJNA224116	Proteobacteria	Gammaproteobacteria	GCA_000593305.1	5.10731	45.3	-	JDFL01	110	4702	4584	2014-03-04	2014-09-20
Vibrio parahaemolyticus VPTS-2009	Scaffold	Vibrio parahaemolyticus VPTS-2009 vpVPTS2009.contig.1_3, whole genome shotgun sequence	gb|JDFM01000014.1| (944-1360)	PRJNA224116	Proteobacteria	Gammaproteobacteria	GCA_000593325.1	5.08406	45.3	-	JDFM01	83	4609	4528	2014-03-04	2014-09-19
Vibrio parahaemolyticus VPTS-2010	Scaffold	Vibrio parahaemolyticus VPTS-2010 vpVPTS2010.contig.0_93, whole genome shotgun sequence	gb|JDFN01000093.1| (16826-17242)	PRJNA224116	Proteobacteria	Gammaproteobacteria	GCA_000593345.1	5.30208	45	-	JDFN01	76	5080	4949	2014-03-04	2014-09-19
Vibrio parahaemolyticus T12739	Scaffold	contig sequence is not available in microbial Nucleotide BLAST database		PRJNA224116	Proteobacteria	Gammaproteobacteria	GCA_000786835.1	5.03744	45.2	-	JTGQ01	166	4651	4496	2014-11-25	2015-02-26
Vibrio parahaemolyticus T9109	Scaffold	contig sequence is not available in microbial Nucleotide BLAST database		PRJNA224116	Proteobacteria	Gammaproteobacteria	GCA_000786845.1	5.11244	45.2	-	JTGR01	202	4757	4625	2014-11-25	2015-02-26
Vibrio parahaemolyticus 04.2548	Scaffold	contig sequence is not available in microbial Nucleotide BLAST database		PRJNA224116	Proteobacteria	Gammaproteobacteria	GCA_000786855.1	5.47956	45	-	JTGS01	79	4991	4874	2014-11-25	2015-02-26
Vibrio parahaemolyticus 09.5357	Scaffold	contig sequence is not available in microbial Nucleotide BLAST database		PRJNA224116	Proteobacteria	Gammaproteobacteria	GCA_000786865.1	5.36749	44.8	-	JTGT01	688	5270	5156	2014-11-25	2015-02-26
Vibrio parahaemolyticus 08-0278	Scaffold	contig sequence is not available in microbial Nucleotide BLAST database		PRJNA224116	Proteobacteria	Gammaproteobacteria	GCA_000960645.1	5.20647	45	-	JZAO01	188	4849	4699	2015-03-23	2015-03-25
Vibrio parahaemolyticus 09-3217	Scaffold	contig sequence is not available in microbial Nucleotide BLAST database		PRJNA224116	Proteobacteria	Gammaproteobacteria	GCA_000960655.1	5.05936	45.3	-	JZAQ01	155	4645	4493	2015-03-23	2015-03-25
Vibrio parahaemolyticus 08-7626	Scaffold	contig sequence is not available in microbial Nucleotide BLAST database		PRJNA224116	Proteobacteria	Gammaproteobacteria	GCA_000960665.1	5.20754	45.2	-	JZAP01	121	4809	4638	2015-03-23	2015-03-25
Vibrio parahaemolyticus 09-4663	Scaffold	contig sequence is not available in microbial Nucleotide BLAST database		PRJNA224116	Proteobacteria	Gammaproteobacteria	GCA_001006115.1	5.21702	45.2	-	JYJQ01	148	4794	4642	2015-05-12	2015-05-14
Vibrio parahaemolyticus 10-4244	Scaffold	contig sequence is not available in microbial Nucleotide BLAST database		PRJNA224116	Proteobacteria	Gammaproteobacteria	GCA_001006125.1	5.26893	45.2	-	JYJR01	128	4829	4672	2015-05-12	2015-05-14
Vibrio parahaemolyticus 10-4287	Scaffold	contig sequence is not available in microbial Nucleotide BLAST database		PRJNA224116	Proteobacteria	Gammaproteobacteria	GCA_001006185.1	5.26903	45.2	-	JYJU01	333	4885	4732	2015-05-12	2015-05-14

## Sheet: V cholerae
Table: Presence of selceted marker gene for Vibrio cholerae [NC_002506.1 (c634002-633547)] in each genome of NCBI database (genome of microbes). (June 29, 2015).
Column A: #Organism/Name, listed genome projects of Vibrio cholerae in NCBI genome database (http://www.ncbi.nlm.nih.gov/genome/browse/).
Column B: level of genome project
Column C: Matched genome sequence at microbial genome BLAST web site in NCBI (http://blast.ncbi.nlm.nih.gov/Blast.cgi?PAGE_TYPE=BlastSearch&BLAST_SPEC=MicrobialGenomes).
Column D: Sequence ID of matched genome sequence (Position of sequence).
#Organism/Name	Level	Matched genome seuquence in NCBI	Sequence ID of matched genome sequence (Position of sequence)	BioProject	Group	SubGroup	Assembly	Size (Mb)	GC%	Replicons	WGS	Scaffolds	Genes	Proteins	Release Date	Modify Date
Vibrio cholerae O1 biovar El Tor str. N16961	Complete Genome	Vibrio cholerae O1 biovar El Tor str. N16961 chromosome II, complete sequence	ref|NC_002506.1| (634002-633547)	PRJNA57623	Proteobacteria	Gammaproteobacteria	GCA_000006745.1	4.03346	47.4873	chromosome I:NC_002505.1/AE003852.1; chromosome II:NC_002506.1/AE003853.1	-	2	3693	3504	2000-06-14	2014-12-17
Vibrio cholerae O395	Complete Genome	Vibrio cholerae O395 chromosome 1, complete genome	ref|NC_009456.1| (694512-694057)	PRJNA58425	Proteobacteria	Gammaproteobacteria	GCA_000016245.1	4.13232	47.5586	chromosome 1:NC_009456.1/CP000626.1; chromosome 2:NC_009457.1/CP000627.1	-	2	3924	3760	2007-05-08	2015-02-17
Vibrio cholerae M66-2	Complete Genome	Vibrio cholerae M66-2 chromosome II, complete sequence	ref|NC_012580.1| (608019-607564)	PRJNA59355	Proteobacteria	Gammaproteobacteria	GCA_000021605.1	3.93891	47.5875	chromosome I:NC_012578.1/CP001233.1; chromosome II:NC_012580.1/CP001234.1	-	2	3656	3516	2009-04-20	2015-02-07
Vibrio cholerae O395	Complete Genome	Vibrio cholerae O395 chromosome II, complete sequence	ref|NC_012583.1| (569430-569885)	PRJNA159869	Proteobacteria	Gammaproteobacteria	GCA_000021625.1	4.1353	47.5582	chromosome I:NC_012582.1/CP001235.1; chromosome II:NC_012583.1/CP001236.1	-	2	3927	3766	2009-04-20	2015-02-17
Vibrio cholerae MJ-1236	Complete Genome	Vibrio cholerae MJ-1236 chromosome 2, complete sequence	ref|NC_012667.1| (726101-726556)	PRJNA59387	Proteobacteria	Gammaproteobacteria	GCA_000022585.1	4.23637	47.2948	chromosome 1:NC_012668.1/CP001485.1; chromosome 2:NC_012667.1/CP001486.1	-	2	3958	3819	2009-05-04	2015-02-17
Vibrio cholerae O1 str. 2010EL-1786	Complete Genome	Vibrio cholerae O1 str. 2010EL-1786 chromosome 2, complete sequence	ref|NC_016446.1| (334543-334088)	PRJNA78933	Proteobacteria	Gammaproteobacteria	GCA_000166455.2	4.07774	47.5204	chromosome 1:NC_016445.1/CP003069.1; chromosome 2:NC_016446.1/CP003070.1	-	2	3786	3670	2011-11-10	2015-03-18
Vibrio cholerae LMA3984-4	Complete Genome	Vibrio cholerae LMA3894-4 chromosome II, complete sequence	ref|NC_017269.1| (526031-525576)	PRJNA159541	Proteobacteria	Gammaproteobacteria	GCA_000195065.1	3.73872	47.9734	chromosome I:NC_017270.1/CP002555.1; chromosome II:NC_017269.1/CP002556.1	-	2	3479	3106	2011-04-05	2015-02-07
Vibrio cholerae IEC224	Complete Genome	Vibrio cholerae IEC224 chromosome II, complete sequence	ref|NC_016945.1| (633824-633369)	PRJNA89389	Proteobacteria	Gammaproteobacteria	GCA_000250855.1	4.07959	47.4898	chromosome I:NC_016944.1/CP003330.1; chromosome II:NC_016945.1/CP003331.1	-	2	3827	3688	2012-02-29	2015-02-18
Vibrio cholerae H1	Complete Genome	Vibrio cholerae H1 chromosome 2, whole genome shotgun sequence	gb|AKGH01000002.1| (194338-193883)	PRJNA190379	Proteobacteria	Gammaproteobacteria	GCA_000275645.1	4.08902	47.5207	chromosome 1:NZ_AKGH01000001.1/AKGH01000001.1; chromosome 2:NZ_AKGH01000002.1/AKGH01000002.1	AKGH01	2	3804	3671	2012-06-29	2015-03-18
Vibrio cholerae 2012EL-2176	Complete Genome	Vibrio cholerae strain 2012EL-2176 chromosome 2, complete sequence	ref|NZ_CP007635.1| (335783-335328)	PRJNA224116	Proteobacteria	Gammaproteobacteria	GCA_000765415.1	4.25802	47.7124	chromosome 1:NZ_CP007634.1/CP007634.1; chromosome 2:NZ_CP007635.1/CP007635.1; plasmid unnamed:NZ_CP007636.1/CP007636.1	-	3	4010	3872	2014-10-10	2015-03-18
Vibrio cholerae MS6	Complete Genome	Vibrio cholerae MS6 DNA, complete genome, chromosome 2	ref|NZ_AP014525.1| (645425-644970)	PRJNA224116	Proteobacteria	Gammaproteobacteria	GCA_000829215.1	4.03094	47.4557	chromosome 1:NZ_AP014524.1/AP014524.1; chromosome 2:NZ_AP014525.1/AP014525.1	-	2	3764	3639	2014-06-17	2015-02-07
Vibrio cholerae O1 biovar El Tor FJ147	Complete Genome	Vibrio cholerae O1 biovar El Tor strain FJ147 chromosome II, complete sequence	ref|NZ_CP009041.1| (608135-607680)	PRJNA224116	Proteobacteria	Gammaproteobacteria	GCA_000963555.1	4.09194	47.521	chromosome I:NZ_CP009042.1/CP009042.1; chromosome II:NZ_CP009041.1/CP009041.1	-	2	3809	3632	2015-03-26	2015-03-31
Vibrio cholerae 1154-74	Complete Genome	Vibrio cholerae strain 1154-74, complete genome	ref|NZ_CP010811.1| (2522277-2522732)	PRJNA224116	Proteobacteria	Gammaproteobacteria	GCA_000969235.1	3.92836	47.8	chromosome:NZ_CP010811.1/CP010811.1	-	1	3640	3470	2015-04-06	2015-05-28
Vibrio cholerae 10432-62	Complete Genome	Vibrio cholerae strain 10432-62, complete genome	ref|NZ_CP010812.1| (543693-544148)	PRJNA224116	Proteobacteria	Gammaproteobacteria	GCA_000969265.1	4.07746	47.7	chromosome:NZ_CP010812.1/CP010812.1	-	1	3799	3603	2015-04-06	2015-05-28
Vibrio cholerae O1 str. Inaba G4222	Chromosome	Vibrio cholerae O1 str. Inaba G4222 chromosome II G4222_chroII_contig02.00, whole genome shotgun sequence	gb|ANNB01000021.1| (85338-84883)	PRJNA189024	Proteobacteria	Gammaproteobacteria	GCA_000338075.1	4.20281	47.4979	chromosome I:NZ_CM001785.1/CM001785.1; chromosome II:NZ_CM001786.1/CM001786.1	ANNB01	2	3889	3794	2013-02-06	2015-03-19
Vibrio cholerae O1 biovar El Tor I-1471	Chromosome	Vibrio cholerae O1 biovar El Tor strain I-1471 chr2_contig_63, whole genome shotgun sequence	gb|JWIK01000069.1| (55743-55288)	PRJNA224116	Proteobacteria	Gammaproteobacteria	GCA_000818865.1	4.03497	47.6671	chromosome I:NZ_CM003111.1/CM003111.1; chromosome II:NZ_CM003112.1/CM003112.1	JWIK01	2	3610	3347	2015-01-15	2015-01-21
Vibrio cholerae I-1300	Chromosome	Vibrio cholerae strain I-1300 chr2_contig_29, whole genome shotgun sequence	gb|JZCC01000054.1| (173340-172885)	PRJNA224116	Proteobacteria	Gammaproteobacteria	GCA_000967785.1	4.03378	47.5405	chromosome I:NZ_CM003192.1/CM003192.1; chromosome II:NZ_CM003193.1/CM003193.1	JZCC01	2	3695	3500	2015-03-23	2015-04-03
Vibrio cholerae MO10	Scaffold	Vibrio cholerae MO10 cont1.28, whole genome shotgun sequence	gb|AAKF03000028.1| (77033-76578)	PRJNA54325	Proteobacteria	Gammaproteobacteria	GCA_000152425.1	4.07964	47.5	-	AAKF03	27	3765	3676	2005-09-13	2015-03-18
Vibrio cholerae RC385	Scaffold	Vibrio cholerae RC385 cont1.18, whole genome shotgun sequence	gb|AAKH03000018.1| (770014-770469)	PRJNA54327	Proteobacteria	Gammaproteobacteria	GCA_000152445.1	4.1947	47.4	-	AAKH03	23	3793	3673	2005-09-13	2015-03-19
Vibrio cholerae V51	Scaffold	Vibrio cholerae V51 gcontig_1101953399692, whole genome shotgun sequence	gb|AAKI02000021.1| (8801-8346)	PRJNA54329	Proteobacteria	Gammaproteobacteria	GCA_000152465.1	3.79988	47.5	-	AAKI02	184	3628	3455	2005-09-13	2015-03-01
Vibrio cholerae AM-19226	Scaffold	Vibrio cholerae AM-19226 gcontig_1101953438566, whole genome shotgun sequence	gb|AATY01000003.1| (90811-90356)	PRJNA54487	Proteobacteria	Gammaproteobacteria	GCA_000153785.1	4.05806	47.7	-	AATY01	135	3814	3680	2006-09-28	2015-03-18
Vibrio cholerae MAK 757	Scaffold	Vibrio cholerae MAK 757 cont1.11, whole genome shotgun sequence	gb|AAUS02000011.1| (319239-318784)	PRJNA54571	Proteobacteria	Gammaproteobacteria	GCA_000153865.1	3.936	47.6	-	AAUS02	12	3595	3503	2006-11-27	2015-03-18
Vibrio cholerae NCTC 8457	Scaffold	Vibrio cholerae NCTC 8457 gcontig_1104196176095, whole genome shotgun sequence	gb|AAWD01000036.1| (1472-1017)	PRJNA54589	Proteobacteria	Gammaproteobacteria	GCA_000153945.1	4.08209	47.4	-	AAWD01	203	3924	3735	2007-01-03	2015-03-01
Vibrio cholerae B33	Scaffold	Vibrio cholerae B33 gcontig_1104196054929, whole genome shotgun sequence	gb|AAWE01000001.1| (34831-34376)	PRJNA54591	Proteobacteria	Gammaproteobacteria	GCA_000153965.1	4.04373	47.4	-	AAWE01	200	3848	3753	2007-01-03	2015-03-01
Vibrio cholerae MZO-2	Scaffold	Vibrio cholerae MZO-2 gcontig_1104435217402, whole genome shotgun sequence	gb|AAWF01000001.1| (124921-124466)	PRJNA54587	Proteobacteria	Gammaproteobacteria	GCA_000153985.1	3.86998	47.6	-	AAWF01	92	3572	3434	2007-01-03	2014-12-01
Vibrio cholerae 623-39	Scaffold	Vibrio cholerae 623-39 gcontig_1104444431919, whole genome shotgun sequence	gb|AAWG01000024.1| (9480-9025)	PRJNA54585	Proteobacteria	Gammaproteobacteria	GCA_000154005.1	3.99796	47.4	-	AAWG01	87	3772	3614	2007-01-03	2014-12-01
Vibrio cholerae HC-40A1	Scaffold	Vibrio cholerae HC-40A1 vcoHC40A1.contig.58_1, whole genome shotgun sequence	gb|AFOK01000078.1| (3657-3202)	PRJNA181557	Proteobacteria	Gammaproteobacteria	GCA_000221345.1	4.03178	47.5	-	AFOK01	203	3744	3655	2011-07-26	2015-03-18
Vibrio cholerae HC-48A1	Scaffold	Vibrio cholerae HC-48A1 vcoHC48A1.contig.61_1, whole genome shotgun sequence	gb|AFOL01000078.1| (3650-3195)	PRJNA181558	Proteobacteria	Gammaproteobacteria	GCA_000221365.1	4.03218	47.5	-	AFOL01	208	3729	3657	2011-07-26	2015-03-18
Vibrio cholerae HC-70A1	Scaffold	Vibrio cholerae HC-70A1 vcoHC70A1.contig.58_2, whole genome shotgun sequence	gb|AFON01000068.1| (64199-63744)	PRJNA181559	Proteobacteria	Gammaproteobacteria	GCA_000221385.1	4.05743	47.5	-	AFON01	169	3743	3669	2011-07-26	2015-03-18
Vibrio cholerae HE-09	Scaffold	Vibrio cholerae HE-09 vcoHE09.contig.134_2, whole genome shotgun sequence	gb|AFOP01000160.1| (147663-148118)	PRJNA181560	Proteobacteria	Gammaproteobacteria	GCA_000221405.1	3.82613	47.5	-	AFOP01	223	3522	3404	2011-07-26	2015-03-18
Vibrio cholerae HFU-02	Scaffold	Vibrio cholerae HFU-02 vcoHFU02.contig.32_3, whole genome shotgun sequence	gb|AFOS01000043.1| (38168-38623)	PRJNA181561	Proteobacteria	Gammaproteobacteria	GCA_000221425.1	4.03285	47.5	-	AFOS01	110	3734	3638	2011-07-26	2015-03-18
Vibrio cholerae HC-02A1	Scaffold	Vibrio cholerae HC-02A1 vcoHO2A1.contig.162_3, whole genome shotgun sequence	gb|AFOT01000198.1| (11326-10871)	PRJNA181562	Proteobacteria	Gammaproteobacteria	GCA_000221445.1	3.94955	47.8	-	AFOT01	168	3648	3542	2011-07-26	2014-12-01
Vibrio cholerae BJG-01	Scaffold	Vibrio cholerae BJG-01 vcoBJG01.contig.62_1, whole genome shotgun sequence	gb|AFOU01000082.1| (6432-5977)	PRJNA181563	Proteobacteria	Gammaproteobacteria	GCA_000221465.1	3.91087	47.6	-	AFOU01	238	3602	3479	2011-07-26	2015-03-18
Vibrio cholerae HC-38A1	Scaffold	Vibrio cholerae HC-38A1 vcoHC30A1.contig.133_5, whole genome shotgun sequence	gb|AFOV01000161.1| (11275-10820)	PRJNA181564	Proteobacteria	Gammaproteobacteria	GCA_000221485.1	4.03606	47.5	-	AFOV01	135	3729	3649	2011-07-26	2015-03-18
Vibrio cholerae HC-48B2	Scaffold	Vibrio cholerae HC-48B2 vcoHC48B2.contig.42_1, whole genome shotgun sequence	gb|AGUR01000058.1| (3664-3209)	PRJNA181608	Proteobacteria	Gammaproteobacteria	GCA_000234865.1	4.02482	47.5	-	AGUR01	166	3740	3652	2011-11-04	2015-03-18
Vibrio cholerae HC-33A2	Scaffold	Vibrio cholerae HC-33A2 vcoHC33A2.contig.74_5, whole genome shotgun sequence	gb|AGUP01000100.1| (11265-10810)	PRJNA181607	Proteobacteria	Gammaproteobacteria	GCA_000234885.1	4.02473	47.5	-	AGUP01	64	3725	3631	2011-11-04	2015-03-18
Vibrio cholerae HC-32A1	Scaffold	Vibrio cholerae HC-32A1 vcoHC32A1.contig.25_3, whole genome shotgun sequence	gb|AGUO01000037.1| (38244-38699)	PRJNA181606	Proteobacteria	Gammaproteobacteria	GCA_000234905.1	4.03321	47.5	-	AGUO01	79	3736	3641	2011-11-04	2015-03-18
Vibrio cholerae HC-22A1	Scaffold	Vibrio cholerae HC-22A1 vcoHC22A1.contig.46_5, whole genome shotgun sequence	gb|AGUL01000060.1| (11337-10882)	PRJNA181605	Proteobacteria	Gammaproteobacteria	GCA_000234925.1	4.03403	47.5	-	AGUL01	86	3738	3653	2011-11-04	2015-03-18
Vibrio cholerae HC-21A1	Scaffold	Vibrio cholerae HC-21A1 vcoHC21A1.contig.59_4, whole genome shotgun sequence	gb|AGUK01000061.1| (11327-10872)	PRJNA181604	Proteobacteria	Gammaproteobacteria	GCA_000234945.1	4.03043	47.5	-	AGUK01	96	3735	3641	2011-11-04	2015-03-18
Vibrio cholerae HC-19A1	Scaffold	Vibrio cholerae HC-19A1 vcoHC19A1.contig.23_6, whole genome shotgun sequence	gb|AGUJ01000028.1| (11332-10877)	PRJNA181603	Proteobacteria	Gammaproteobacteria	GCA_000234965.1	4.0334	47.5	-	AGUJ01	96	3745	3643	2011-11-04	2015-03-18
Vibrio cholerae HC-42A1	Scaffold	Vibrio cholerae HC-42A1 vcoHC42A1.contig.145_4, whole genome shotgun sequence	gb|ALDO01000201.1| (11337-10882)	PRJNA181797	Proteobacteria	Gammaproteobacteria	GCA_000279185.1	4.02478	47.5	-	ALDO01	106	3737	3604	2012-07-18	2015-03-18
Vibrio cholerae HC-56A2	Scaffold	Vibrio cholerae HC-56A2 vcoHC56A2.contig.104_7, whole genome shotgun sequence	gb|ALDX01000133.1| (11273-10818)	PRJNA181804	Proteobacteria	Gammaproteobacteria	GCA_000279205.1	4.02937	47.5	-	ALDX01	106	3733	3604	2012-07-18	2015-03-18
Vibrio cholerae HC-57A2	Scaffold	Vibrio cholerae HC-57A2 vcoHC57A2.contig.63_5, whole genome shotgun sequence	gb|ALDZ01000082.1| (11337-10882)	PRJNA181806	Proteobacteria	Gammaproteobacteria	GCA_000279375.1	4.02539	47.5	-	ALDZ01	105	3732	3594	2012-07-18	2015-03-18
Vibrio cholerae CP1030(3)	Scaffold	Vibrio cholerae CP1030(3) vcoCP1030_3.contig.159_5, whole genome shotgun sequence	gb|ALCZ01000221.1| (11339-10884)	PRJNA181789	Proteobacteria	Gammaproteobacteria	GCA_000279555.1	4.01058	47.4	-	ALCZ01	116	3747	3603	2012-07-18	2015-03-18
Vibrio cholerae CP1047(20)	Scaffold	Vibrio cholerae CP1047(20) vcoCP1047.contig.177_3, whole genome shotgun sequence	gb|ALDI01000199.1| (11273-10818)	PRJNA181793	Proteobacteria	Gammaproteobacteria	GCA_000279785.1	4.03978	47.4	-	ALDI01	123	3791	3662	2012-07-18	2015-03-18
Vibrio cholerae HC-47A1	Scaffold	Vibrio cholerae HC-47A1 vcoHC47A1.contig.57_6, whole genome shotgun sequence	gb|ALDR01000072.1| (11268-10813)	PRJNA181798	Proteobacteria	Gammaproteobacteria	GCA_000279955.1	4.03172	47.5	-	ALDR01	110	3761	3603	2012-07-18	2015-03-18
Vibrio cholerae HC-41A1	Scaffold	Vibrio cholerae HC-41A1 vcoHC41A1.contig.142_3, whole genome shotgun sequence	gb|ALDN01000248.1| (11335-10880)	PRJNA181796	Proteobacteria	Gammaproteobacteria	GCA_000302755.1	4.02783	47.5	-	ALDN01	116	3742	3595	2012-10-04	2015-03-18
Vibrio cholerae HC-39A1	Scaffold	Vibrio cholerae HC-39A1 vcoHC39A1.contig.68_4, whole genome shotgun sequence	gb|ALDM01000078.1| (11282-10827)	PRJNA181795	Proteobacteria	Gammaproteobacteria	GCA_000302775.1	4.02243	47.5	-	ALDM01	106	3731	3606	2012-10-04	2015-03-18
Vibrio cholerae HC-50A1	Scaffold	Vibrio cholerae HC-50A1 vcoHC50A1.contig.86_6, whole genome shotgun sequence	gb|ALDS01000188.1| (11328-10873)	PRJNA181799	Proteobacteria	Gammaproteobacteria	GCA_000302835.1	3.93922	47.8	-	ALDS01	126	3667	3480	2012-10-04	2015-03-18
Vibrio cholerae HC-52A1	Scaffold	Vibrio cholerae HC-52A1 vcoHC52A1.contig.33_9, whole genome shotgun sequence	gb|ALDU01000063.1| (11331-10876)	PRJNA181801	Proteobacteria	Gammaproteobacteria	GCA_000302855.1	3.93754	47.7	-	ALDU01	133	3672	3474	2012-10-04	2015-03-18
Vibrio cholerae HC-55A1	Scaffold	Vibrio cholerae HC-55A1 vcoHC55A1.contig.157_4, whole genome shotgun sequence	gb|ALDV01000232.1| (11268-10813)	PRJNA181802	Proteobacteria	Gammaproteobacteria	GCA_000302875.1	3.93213	47.7	-	ALDV01	129	3655	3469	2012-10-04	2015-03-18
Vibrio cholerae HC-56A1	Scaffold	Vibrio cholerae HC-56A1 vcoHC56A1.contig.159_2, whole genome shotgun sequence	gb|ALDW01000208.1| (11279-10824)	PRJNA181803	Proteobacteria	Gammaproteobacteria	GCA_000302895.1	3.93417	47.8	-	ALDW01	123	3648	3484	2012-10-04	2015-03-18
Vibrio cholerae CP1037(10)	Scaffold	Vibrio cholerae CP1037(10) vcoCP1037.contig.33_4, whole genome shotgun sequence	gb|ALDB01000052.1| (11278-10823)	PRJNA181790	Proteobacteria	Gammaproteobacteria	GCA_000302965.1	3.92257	47.6	-	ALDB01	78	3628	3491	2012-10-04	2015-03-18
Vibrio cholerae CP1040(13)	Scaffold	Vibrio cholerae CP1040(13) vcoCP1040.contig.67_2, whole genome shotgun sequence	gb|ALDD01000084.1| (11337-10882)	PRJNA181791	Proteobacteria	Gammaproteobacteria	GCA_000302985.1	4.03394	47.5	-	ALDD01	105	3743	3585	2012-10-04	2015-03-18
Vibrio cholerae HC-57A1	Scaffold	Vibrio cholerae HC-57A1 vcoHC57A1.contig.32_6, whole genome shotgun sequence	gb|ALDY01000057.1| (11331-10876)	PRJNA181805	Proteobacteria	Gammaproteobacteria	GCA_000303005.1	3.93443	47.8	-	ALDY01	125	3663	3475	2012-10-04	2015-03-18
Vibrio cholerae CP1044(17)	Scaffold	Vibrio cholerae CP1044(17) vcoCP1044.contig.106_3, whole genome shotgun sequence	gb|ALDG01000122.1| (11337-10882)	PRJNA181792	Proteobacteria	Gammaproteobacteria	GCA_000303045.1	4.0102	47.4	-	ALDG01	135	3738	3602	2012-10-04	2015-03-18
Vibrio cholerae CP1050(23)	Scaffold	Vibrio cholerae CP1050(23) vcoCP1050.contig.74_6, whole genome shotgun sequence	gb|ALDK01000089.1| (11338-10883)	PRJNA181794	Proteobacteria	Gammaproteobacteria	GCA_000303065.1	4.024	47.5	-	ALDK01	114	3735	3565	2012-10-04	2015-03-18
Vibrio cholerae HE-16	Scaffold	Vibrio cholerae HE-16 vcoHE16.contig.38_9, whole genome shotgun sequence	gb|ALEB01000056.1| (94359-94814)	PRJNA181808	Proteobacteria	Gammaproteobacteria	GCA_000303085.1	3.91139	47.2	-	ALEB01	236	3623	3469	2012-10-04	2015-03-18
Vibrio cholerae HC-51A1	Scaffold	Vibrio cholerae HC-51A1 vcoHC51A1.contig.34_5, whole genome shotgun sequence	gb|ALDT01000062.1| (11272-10817)	PRJNA181800	Proteobacteria	Gammaproteobacteria	GCA_000303105.1	3.92984	47.7	-	ALDT01	140	3638	3465	2012-10-04	2015-03-18
Vibrio cholerae HC-81A2	Scaffold	Vibrio cholerae HC-81A2 vcoHC81A2.contig.61_4, whole genome shotgun sequence	gb|ALEA01000072.1| (11276-10821)	PRJNA181807	Proteobacteria	Gammaproteobacteria	GCA_000303125.1	4.02893	47.5	-	ALEA01	98	3733	3608	2012-10-04	2015-03-18
Vibrio cholerae CP1035(8)	Scaffold	Vibrio cholerae CP1035(8) vcoCP1035.contig.228_1, whole genome shotgun sequence	gb|AJRM01000262.1| (3974-3519)	PRJNA181722	Proteobacteria	Gammaproteobacteria	GCA_000304915.1	3.93881	47.6	-	AJRM01	159	3622	3436	2012-10-10	2015-03-18
Vibrio cholerae HC-17A1	Scaffold	Vibrio cholerae HC-17A1 vcoHC17A1.contig.416_5, whole genome shotgun sequence	gb|AJRN01000520.1| (3958-3503)	PRJNA181723	Proteobacteria	Gammaproteobacteria	GCA_000304935.1	4.17974	47.2	-	AJRN01	406	4030	3982	2012-10-10	2015-03-01
Vibrio cholerae HC-41B1	Scaffold	Vibrio cholerae HC-41B1 vcoHC41B1.contig.41_3, whole genome shotgun sequence	gb|AJRP01000038.1| (151904-152359)	PRJNA181724	Proteobacteria	Gammaproteobacteria	GCA_000304955.1	3.88887	47.7	-	AJRP01	122	3595	3471	2012-10-10	2015-03-18
Vibrio cholerae HC-50A2	Scaffold	Vibrio cholerae HC-50A2 vcoHC50A2.contig.98_1, whole genome shotgun sequence	gb|AJRQ01000135.1| (669-214)	PRJNA181725	Proteobacteria	Gammaproteobacteria	GCA_000304995.1	4.0308	47.5	-	AJRQ01	338	3774	3661	2012-10-10	2015-03-18
Vibrio cholerae HC-55C2	Scaffold	Vibrio cholerae HC-55C2 vcoHC55C2.contig.33_3, whole genome shotgun sequence	gb|AJRR01000042.1| (3725-3270)	PRJNA181726	Proteobacteria	Gammaproteobacteria	GCA_000305015.1	3.94565	47.8	-	AJRR01	126	3665	3538	2012-10-10	2015-03-18
Vibrio cholerae HC-60A1	Scaffold	Vibrio cholerae HC-60A1 vcoHC60A1.contig.97_1, whole genome shotgun sequence	gb|AJRT01000086.1| (169069-168614)	PRJNA181728	Proteobacteria	Gammaproteobacteria	GCA_000305055.1	3.94339	47.8	-	AJRT01	133	3673	3551	2012-10-10	2015-03-18
Vibrio cholerae HC-62A1	Scaffold	Vibrio cholerae HC-62A1 vcoHC62A1.contig.38_1, whole genome shotgun sequence	gb|AJRV01000040.1| (101823-102278)	PRJNA181729	Proteobacteria	Gammaproteobacteria	GCA_000305075.1	4.03834	47.5	-	AJRV01	106	3743	3663	2012-10-10	2015-03-18
Vibrio cholerae HC-77A1	Scaffold	Vibrio cholerae HC-77A1 vcoHC77A1.contig.49_2, whole genome shotgun sequence	gb|AJRW01000056.1| (70610-70155)	PRJNA181730	Proteobacteria	Gammaproteobacteria	GCA_000305095.1	4.04558	47.5	-	AJRW01	113	3743	3664	2012-10-10	2015-03-18
Vibrio cholerae HE-40	Scaffold	Vibrio cholerae HE-40 vcoHE40.contig.23_1, whole genome shotgun sequence	gb|AJRX01000028.1| (8204-7749)	PRJNA181731	Proteobacteria	Gammaproteobacteria	GCA_000305115.1	3.88136	47.7	-	AJRX01	103	3577	3467	2012-10-10	2015-03-18
Vibrio cholerae HE-46	Scaffold	Vibrio cholerae HE-46 vcoHE46.contig.23_1, whole genome shotgun sequence	gb|AJRY01000028.1| (8204-7749)	PRJNA181732	Proteobacteria	Gammaproteobacteria	GCA_000305135.1	3.87998	47.7	-	AJRY01	101	3574	3467	2012-10-10	2015-03-18
Vibrio cholerae HC-59A1	Scaffold	Vibrio cholerae HC-59A1 vcoHC59A1.contig.90_1, whole genome shotgun sequence	gb|AJRS01000084.1| (58793-58338)	PRJNA181727	Proteobacteria	Gammaproteobacteria	GCA_000305195.1	3.94011	47.8	-	AJRS01	115	3651	3527	2012-10-10	2015-03-18
Vibrio cholerae HC-02C1	Scaffold	Vibrio cholerae HC-02C1 vcoHC02C1.contig.144_4, whole genome shotgun sequence	gb|AJSH01000148.1| (80097-79642)	PRJNA181733	Proteobacteria	Gammaproteobacteria	GCA_000305525.1	3.94096	47.8	-	AJSH01	122	3655	3532	2012-10-15	2015-03-18
Vibrio cholerae HC-59B1	Scaffold	Vibrio cholerae HC-59B1 vcoHC59B1.contig.38_1, whole genome shotgun sequence	gb|AJSN01000041.1| (37324-37779)	PRJNA181738	Proteobacteria	Gammaproteobacteria	GCA_000305545.1	3.93996	47.8	-	AJSN01	108	3651	3534	2012-10-15	2015-03-18
Vibrio cholerae HC-44C1	Scaffold	Vibrio cholerae HC-44C1 vcoHC44C1.contig.35_5, whole genome shotgun sequence	gb|AJSK01000038.1| (37350-37805)	PRJNA181736	Proteobacteria	Gammaproteobacteria	GCA_000305565.1	3.88206	47.7	-	AJSK01	91	3582	3467	2012-10-15	2015-03-18
Vibrio cholerae HC-37A1	Scaffold	Vibrio cholerae HC-37A1 vcoHC37A1.contig.68_2, whole genome shotgun sequence	gb|AJSJ01000068.1| (6230-5775)	PRJNA181735	Proteobacteria	Gammaproteobacteria	GCA_000305585.1	4.035	47.5	-	AJSJ01	98	3735	3658	2012-10-15	2015-03-18
Vibrio cholerae HC-62B1	Scaffold	Vibrio cholerae HC-62B1 vcoHC62B1.contig.54_5, whole genome shotgun sequence	gb|AJSO01000078.1| (4741-4286)	PRJNA181739	Proteobacteria	Gammaproteobacteria	GCA_000305625.1	4.03391	47.5	-	AJSO01	72	3746	3641	2012-10-15	2015-03-18
Vibrio cholerae HC-55B2	Scaffold	Vibrio cholerae HC-55B2 vcoHC55B2.contig.121_1, whole genome shotgun sequence	gb|AJSM01000127.1| (37353-37808)	PRJNA181737	Proteobacteria	Gammaproteobacteria	GCA_000305645.1	3.93952	47.8	-	AJSM01	110	3651	3528	2012-10-15	2015-03-18
Vibrio cholerae HC-17A2	Scaffold	Vibrio cholerae HC-17A2 vcoHC17A2.contig.53_1, whole genome shotgun sequence	gb|AJSI01000063.1| (70521-70066)	PRJNA181734	Proteobacteria	Gammaproteobacteria	GCA_000305675.1	4.02898	47.5	-	AJSI01	95	3732	3649	2012-10-15	2015-03-18
Vibrio cholerae HC-69A1	Scaffold	Vibrio cholerae HC-69A1 vcoHC69A1.contig.100_2, whole genome shotgun sequence	gb|AJSP01000115.1| (70492-70037)	PRJNA181740	Proteobacteria	Gammaproteobacteria	GCA_000305695.1	4.02964	47.5	-	AJSP01	94	3730	3654	2012-10-15	2015-03-18
Vibrio cholerae HC-64A1	Scaffold	Vibrio cholerae HC-64A1 vcoHC64A1.contig.34_3, whole genome shotgun sequence	gb|AGUT02000037.1| (38240-38695)	PRJNA183741	Proteobacteria	Gammaproteobacteria	GCA_000327105.3	4.03204	47.5	-	AGUT02	93	3744	3655	2012-12-10	2015-03-18
Vibrio cholerae HC-65A1	Scaffold	Vibrio cholerae HC-65A1 vcoHC65A1.contig.44_3, whole genome shotgun sequence	gb|AGUU02000046.1| (38244-38699)	PRJNA183742	Proteobacteria	Gammaproteobacteria	GCA_000327125.3	4.02873	47.5	-	AGUU02	96	3736	3644	2012-12-10	2015-03-18
Vibrio cholerae HC-67A1	Scaffold	Vibrio cholerae HC-67A1 vcoHC67A1.contig.25_3, whole genome shotgun sequence	gb|AGUV02000023.1| (64209-63754)	PRJNA183743	Proteobacteria	Gammaproteobacteria	GCA_000327145.3	4.02675	47.5	-	AGUV02	95	3732	3650	2012-12-10	2015-03-18
Vibrio cholerae HC-68A1	Scaffold	Vibrio cholerae HC-68A1 vcoHC68A1.contig.105_6, whole genome shotgun sequence	gb|AGUW02000121.1| (11261-10806)	PRJNA183744	Proteobacteria	Gammaproteobacteria	GCA_000327165.3	4.02649	47.5	-	AGUW02	90	3730	3637	2012-12-10	2015-03-18
Vibrio cholerae HC-71A1	Scaffold	Vibrio cholerae HC-71A1 vcoHC71A1.contig.98_3, whole genome shotgun sequence	gb|AGUX02000110.1| (64196-63741)	PRJNA183745	Proteobacteria	Gammaproteobacteria	GCA_000327185.3	4.02895	47.5	-	AGUX02	91	3730	3641	2012-12-10	2015-03-18
Vibrio cholerae HC-72A2	Scaffold	Vibrio cholerae HC-72A2 vcoHC72A2.contig.72_4, whole genome shotgun sequence	gb|AGUY02000078.1| (11336-10916)	PRJNA183746	Proteobacteria	Gammaproteobacteria	GCA_000327205.3	4.02842	47.5	-	AGUY02	94	3734	3650	2012-12-10	2015-03-18
Vibrio cholerae HC-78A1	Scaffold	Vibrio cholerae HC-78A1 vcoHC78A1.contig.26_1, whole genome shotgun sequence	gb|AGUZ02000037.1| (72949-72494)	PRJNA183747	Proteobacteria	Gammaproteobacteria	GCA_000327225.3	3.93777	47.8	-	AGUZ02	133	3650	3525	2012-12-10	2015-03-18
Vibrio cholerae HC-80A1	Scaffold	Vibrio cholerae HC-80A1 vcoHC80A1.contig.59_4, whole genome shotgun sequence	gb|AGVB02000064.1| (64197-63742)	PRJNA183749	Proteobacteria	Gammaproteobacteria	GCA_000327245.3	4.03238	47.5	-	AGVB02	115	3735	3658	2012-12-10	2015-03-18
Vibrio cholerae O1 str. 116059	Scaffold	Vibrio cholerae O1 str. 116059 vco116059.contig.57_1, whole genome shotgun sequence	gb|APFJ01000068.1| (70483-70028)	PRJNA195203	Proteobacteria	Gammaproteobacteria	GCA_000348045.1	4.02244	47.4	-	APFJ01	93	3765	3667	2013-03-22	2015-03-19
Vibrio cholerae O1 str. 87395	Scaffold	Vibrio cholerae O1 str. 87395 vco87395.contig.53_1, whole genome shotgun sequence	gb|APFL01000048.1| (146886-147341)	PRJNA195206	Proteobacteria	Gammaproteobacteria	GCA_000348085.1	3.8635	47.3	-	APFL01	181	3588	3450	2013-03-22	2015-03-19
Vibrio cholerae O1 str. AG-7404	Scaffold	Vibrio cholerae O1 str. AG-7404 vcoAG7404.contig.47_4, whole genome shotgun sequence	gb|APFN01000055.1| (64147-63692)	PRJNA195208	Proteobacteria	Gammaproteobacteria	GCA_000348125.1	3.92051	47.5	-	APFN01	96	3649	3551	2013-03-22	2015-03-19
Vibrio cholerae O1 str. AG-8040	Scaffold	Vibrio cholerae O1 str. AG-8040 vcoAG8040.contig.46_1, whole genome shotgun sequence	gb|APFO01000042.1| (830-1285)	PRJNA195210	Proteobacteria	Gammaproteobacteria	GCA_000348145.1	3.98266	47.5	-	APFO01	104	3696	3605	2013-03-22	2015-03-19
Vibrio cholerae O1 str. EC-0009	Scaffold	Vibrio cholerae O1 str. EC-0009 vcoEC0009.contig.75_2, whole genome shotgun sequence	gb|APFP01000076.1| (70481-70026)	PRJNA195211	Proteobacteria	Gammaproteobacteria	GCA_000348165.1	4.03366	47.5	-	APFP01	88	3747	3656	2013-03-22	2015-03-19
Vibrio cholerae O1 str. EC-0012	Scaffold	Vibrio cholerae O1 str. EC-0012 vcoEC0012.contig.105_3, whole genome shotgun sequence	gb|APFQ01000116.1| (70583-70128)	PRJNA195212	Proteobacteria	Gammaproteobacteria	GCA_000348185.1	4.03738	47.5	-	APFQ01	97	3752	3652	2013-03-22	2015-03-19
Vibrio cholerae O1 str. EC-0027	Scaffold	Vibrio cholerae O1 str. EC-0027 vcoEC0027.contig.84_3, whole genome shotgun sequence	gb|APFR01000080.1| (70583-70128)	PRJNA195214	Proteobacteria	Gammaproteobacteria	GCA_000348205.1	4.03313	47.5	-	APFR01	95	3745	3652	2013-03-22	2015-03-19
Vibrio cholerae O1 str. EC-0051	Scaffold	Vibrio cholerae O1 str. EC-0051 vcoEC0051.contig.57_2, whole genome shotgun sequence	gb|APFS01000069.1| (148698-148243)	PRJNA195215	Proteobacteria	Gammaproteobacteria	GCA_000348225.1	4.07476	47.4	-	APFS01	100	3829	3739	2013-03-22	2015-03-19
Vibrio cholerae O1 str. EDC-020	Scaffold	Vibrio cholerae O1 str. EDC-020 vcoEDC020.contig.41_2, whole genome shotgun sequence	gb|APFT01000038.1| (70506-70051)	PRJNA195216	Proteobacteria	Gammaproteobacteria	GCA_000348245.1	4.03366	47.5	-	APFT01	86	3734	3651	2013-03-22	2015-03-19
Vibrio cholerae O1 str. EDC-022	Scaffold	Vibrio cholerae O1 str. EDC-022 vcoEDC022.contig.127_4, whole genome shotgun sequence	gb|APFU01000129.1| (69300-68845)	PRJNA195218	Proteobacteria	Gammaproteobacteria	GCA_000348265.1	4.05584	47.5	-	APFU01	107	3783	3686	2013-03-22	2015-03-19
Vibrio cholerae O1 str. EM-1536	Scaffold	Vibrio cholerae O1 str. EM-1536 vcoEM1536.contig.59_2, whole genome shotgun sequence	gb|APFV01000062.1| (70499-70044)	PRJNA195219	Proteobacteria	Gammaproteobacteria	GCA_000348285.1	4.05896	47.4	-	APFV01	101	3782	3685	2013-03-22	2015-03-19
Vibrio cholerae O1 str. EM-1546	Scaffold	Vibrio cholerae O1 str. EM-1546 vcoEM1546.contig.34_2, whole genome shotgun sequence	gb|APFW01000028.1| (74610-74155)	PRJNA195220	Proteobacteria	Gammaproteobacteria	GCA_000348305.1	4.06699	47.5	-	APFW01	91	3790	3700	2013-03-22	2015-03-19
Vibrio cholerae O1 str. EM-1626	Scaffold	Vibrio cholerae O1 str. EM-1626 vcoEM1626.contig.108_2, whole genome shotgun sequence	gb|APFX01000112.1| (70584-70129)	PRJNA195222	Proteobacteria	Gammaproteobacteria	GCA_000348325.1	4.05835	47.5	-	APFX01	94	3781	3684	2013-03-22	2015-03-19
Vibrio cholerae O1 str. EM-1676A	Scaffold	Vibrio cholerae O1 str. EM-1676A vcoEM1676A.contig.41_1, whole genome shotgun sequence	gb|APFY01000051.1| (70855-70400)	PRJNA195223	Proteobacteria	Gammaproteobacteria	GCA_000348345.1	4.01269	47.5	-	APFY01	86	3726	3616	2013-03-22	2015-03-19
Vibrio cholerae O1 str. EM-1727	Scaffold	Vibrio cholerae O1 str. EM-1727 vcoEM1727.contig.67_1, whole genome shotgun sequence	gb|APFZ01000072.1| (70535-70080)	PRJNA195224	Proteobacteria	Gammaproteobacteria	GCA_000348365.1	4.06719	47.4	-	APFZ01	109	3822	3733	2013-03-22	2015-03-19
Vibrio cholerae O1 str. NHCC-004A	Scaffold	Vibrio cholerae O1 str. NHCC-004A vcoNHCC004A.contig.65_3, whole genome shotgun sequence	gb|APGA01000069.1| (70503-70048)	PRJNA195226	Proteobacteria	Gammaproteobacteria	GCA_000348385.1	4.03703	47.5	-	APGA01	87	3750	3655	2013-03-22	2015-03-19
Vibrio cholerae O1 str. NHCC-006C	Scaffold	Vibrio cholerae O1 str. NHCC-006C vcoNHCC006C.contig.33_2, whole genome shotgun sequence	gb|APGB01000035.1| (70583-70128)	PRJNA195227	Proteobacteria	Gammaproteobacteria	GCA_000348405.1	4.0337	47.5	-	APGB01	87	3742	3652	2013-03-22	2015-03-19
Vibrio cholerae O1 str. NHCC-010F	Scaffold	Vibrio cholerae O1 str. NHCC-010F vcoNHCC010F.contig.26_3, whole genome shotgun sequence	gb|APGD01000022.1| (70473-70018)	PRJNA195230	Proteobacteria	Gammaproteobacteria	GCA_000348445.1	4.0342	47.5	-	APGD01	93	3745	3650	2013-03-22	2015-03-19
Vibrio cholerae O1 str. Nep-21106	Scaffold	Vibrio cholerae O1 str. Nep-21106 vcoNEP21106.contig.48_2, whole genome shotgun sequence	gb|APGE01000059.1| (74816-74361)	PRJNA195231	Proteobacteria	Gammaproteobacteria	GCA_000348465.1	4.03661	47.5	-	APGE01	81	3749	3655	2013-03-22	2015-03-19
Vibrio cholerae O1 str. Nep-21113	Scaffold	Vibrio cholerae O1 str. Nep-21113 vcoNEP21113.contig.54_4, whole genome shotgun sequence	gb|APGF01000053.1| (70471-70016)	PRJNA195232	Proteobacteria	Gammaproteobacteria	GCA_000348485.1	4.04781	47.5	-	APGF01	101	3768	3671	2013-03-22	2015-03-19
Vibrio cholerae O1 str. PCS-023	Scaffold	Vibrio cholerae O1 str. PCS-023 vcoPCS023.contig.22_3, whole genome shotgun sequence	gb|APGG01000024.1| (70584-70129)	PRJNA195234	Proteobacteria	Gammaproteobacteria	GCA_000348505.1	4.03698	47.5	-	APGG01	87	3753	3654	2013-03-22	2015-03-19
Vibrio cholerae E306	Scaffold	Vibrio cholerae E306 contig_52, whole genome shotgun sequence	gb|AWWA01000052.1| (197426-196971)	PRJNA224116	Proteobacteria	Gammaproteobacteria	GCA_000487955.1	4.16507	47.7	-	AWWA01	51	3909	3816	2013-10-29	2014-10-04
Vibrio cholerae O1 str. PCS-022	Scaffold	Vibrio cholerae O1 str. PCS-022 vcoPCS022.contig.118_2, whole genome shotgun sequence	gb|JDTE01000120.1| (70503-70048)	PRJNA224116	Proteobacteria	Gammaproteobacteria	GCA_000569115.1	4.06085	47.4	-	JDTE01	106	3794	3693	2014-02-14	2014-10-04
Vibrio cholerae ATCC 14035	Scaffold	contig sequence is not available in microbial Nucleotide BLAST database		PRJNA224116	Proteobacteria	Gammaproteobacteria	GCA_000621645.1	4.02452	47.5	-	JHXR01	62	3798	3669	2014-04-08	2014-10-04
Vibrio cholerae O1 str. 116063	Scaffold	contig sequence is not available in microbial Nucleotide BLAST database		PRJNA195205	Proteobacteria	Gammaproteobacteria	GCA_000348065.1	3.97576	47.6	-	APFK01	145	3721	3591	2013-03-22	2015-03-19
Vibrio cholerae O1 str. NHCC-008D	Scaffold	contig sequence is not available in microbial Nucleotide BLAST database		PRJNA195228	Proteobacteria	Gammaproteobacteria	GCA_000348425.1	3.97696	47.6	-	APGC01	82	3701	3577	2013-03-22	2015-03-19
Vibrio cholerae O1 str. 95412	Scaffold	contig sequence is not available in microbial Nucleotide BLAST database		PRJNA195207	Proteobacteria	Gammaproteobacteria	GCA_000348105.1	4.03554	47.5	-	APFM01	104	3803	3685	2013-03-22	2015-03-19

## Sheet: V vulnificus
Table: Presence of selceted marker gene for Vibrio vulnificus [NC_005139.1 (2055918-2056664)] in each genome of NCBI database (genome of microbes). (June 29, 2015).
Column A: #Organism/Name, listed genome projects of Vibrio vulnificus in NCBI genome database (http://www.ncbi.nlm.nih.gov/genome/browse/).
Column B: level of genome project
Column C: Matched genome sequence at microbial genome BLAST web site in NCBI (http://blast.ncbi.nlm.nih.gov/Blast.cgi?PAGE_TYPE=BlastSearch&BLAST_SPEC=MicrobialGenomes).
Column D: Sequence ID of matched genome sequence (Position of sequence).
#Organism/Name	Level	Matched genome seuquence in NCBI	Sequence ID of matched genome sequence (Position of sequence)	BioProject	Group	SubGroup	Assembly	Size (Mb)	GC%	Replicons	WGS	Scaffolds	Genes	Proteins	Release Date	Modify Date
Vibrio vulnificus YJ016	Complete Genome	Vibrio vulnificus YJ016 DNA, chromosome I, complete sequence	ref|NC_005139.1| (2055918-2056664)	PRJNA58007	Proteobacteria	Gammaproteobacteria	GCA_000009745.1	5.26009	46.6686	chromosome I:NC_005139.1/BA000037.2; chromosome II:NC_005140.1/BA000038.2; plasmid pYJ016:NC_005128.1/AP005352.1	-	3	4709	4541	2003-10-01	2015-02-28
Vibrio vulnificus CMCP6	Complete Genome	Vibrio vulnificus CMCP6 chromosome I, complete sequence	ref|NC_004459.3| (2312007-2311261)	PRJNA62909	Proteobacteria	Gammaproteobacteria	GCA_000039765.1	5.1267	46.7159	chromosome I:NC_004459.3/AE016795.3; chromosome II:NC_004460.2/AE016796.2	-	2	4589	4397	2002-12-22	2015-03-01
Vibrio vulnificus MO6-24/O	Complete Genome	Vibrio vulnificus MO6-24/O chromosome I, complete sequence	ref|NC_014965.1| (1305613-1304867)	PRJNA62243	Proteobacteria	Gammaproteobacteria	GCA_000186585.1	5.00777	46.9535	chromosome I:NC_014965.1/CP002469.1; chromosome II:NC_014966.1/CP002470.1	-	2	4503	4349	2011-01-24	2015-03-01
Vibrio vulnificus	Complete Genome	Vibrio vulnificus strain 93U204 chromosome I, complete sequence	ref|NZ_CP009261.1|(1984982-1985728)	PRJNA224116	Proteobacteria	Gammaproteobacteria	GCA_000746665.1	5.12735	46.7044	chromosome I:NZ_CP009261.1/CP009261.1; chromosome II:NZ_CP009262.1/CP009262.1; plasmid p93U204:NZ_CP009263.1/CP009263.1	-	3	4610	4416	2014-08-29	2015-03-19
Vibrio vulnificus VVyb1(BT3)	Chromosome	Vibrio vulnificus VVyb1(BT3) Contig016, whole genome shotgun sequence	gb|AOCM01000016.1| (287017-286271)	PRJNA199917	Proteobacteria	Gammaproteobacteria	GCA_000342305.2	5.74561	46.745	chromosome I:NZ_CM001799.1/CM001799.1; chromosome II:NZ_CM001800.1/CM001800.1; plasmid unnamed:NZ_CM001801.1/CM001801.1	AOCM01	86	5151	4893	2013-02-19	2015-03-06
Vibrio vulnificus JY1305	Contig	Vibrio vulnificus JY1305 JY1305_112, whole genome shotgun sequence	gb|AFSW01000112.1| (128822-129568)	PRJNA200784	Proteobacteria	Gammaproteobacteria	GCA_000269725.1	4.95033	46.7	-	AFSW01	153	4414	4246	2012-06-18	2014-12-31
Vibrio vulnificus E64MW	Contig	Vibrio vulnificus E64MW E_NeaNN_c36, whole genome shotgun sequence	gb|AFSX01000036.1| (101970-102716)	PRJNA200785	Proteobacteria	Gammaproteobacteria	GCA_000269745.1	4.96268	46.7	-	AFSX01	269	4497	4164	2012-06-18	2014-12-31
Vibrio vulnificus JY1701	Contig	Vibrio vulnificus JY1701 J_NeaNN_c105, whole genome shotgun sequence	gb|AFSY01000105.1| (5938-5191)	PRJNA200786	Proteobacteria	Gammaproteobacteria	GCA_000269765.1	4.93884	46.5	-	AFSY01	329	4526	3940	2012-06-18	2014-12-31
Vibrio vulnificus NBRC 15645 = ATCC 27562	Contig	Vibrio vulnificus NBRC 15645 = ATCC 27562 B736contig182, whole genome shotgun sequence	gb|AMQV01000182.1| (39197-38451)	PRJNA199800	Proteobacteria	Gammaproteobacteria	GCA_000299635.1	4.32724	46.7	-	AMQV01	194	3788	3713	2012-09-27	2014-07-12
Vibrio vulnificus B2	Contig	Vibrio vulnificus B2 C224contig175, whole genome shotgun sequence	gb|AMQR01000174.1| (125904-126650)	PRJNA199797	Proteobacteria	Gammaproteobacteria	GCA_000303175.1	4.664	46.7	-	AMQR01	193	4065	3992	2012-10-05	2014-07-12
Vibrio vulnificus BAA87	Contig	Vibrio vulnificus BAA87 contig00080, whole genome shotgun sequence	gb|JDSE01000080.1| (13042-12296)	PRJNA224116	Proteobacteria	Gammaproteobacteria	GCA_000576265.1	5.13549	46.5	-	JDSE01	218	4656	4222	2014-02-20	2015-01-11
Vibrio vulnificus VV4-03	Contig	Vibrio vulnificus strain VV4-03 contig_112, whole genome shotgun sequence	gb|JQDV01000111.1| (7060-7806)	PRJNA224116	Proteobacteria	Gammaproteobacteria	GCA_000743095.1	5.24002	46.4	-	JQDV01	455	5016	4847	2014-08-22	2015-02-03
Vibrio vulnificus VV9-09	Contig	Vibrio vulnificus strain VV9-09 contig_84, whole genome shotgun sequence	gb|JQDW01000084.1| (7118-7864)	PRJNA224116	Proteobacteria	Gammaproteobacteria	GCA_000743105.1	5.24989	46.4	-	JQDW01	388	4986	4822	2014-08-22	2015-02-03
Vibrio vulnificus 491771	Contig	Vibrio vulnificus strain 491771 contig_74, whole genome shotgun sequence	gb|JQDU01000074.1| (13279-12533)	PRJNA224116	Proteobacteria	Gammaproteobacteria	GCA_000743115.1	5.28465	46.4	-	JQDU01	542	5047	4884	2014-08-22	2015-02-03
Vibrio vulnificus 101/4	Contig	Vibrio vulnificus strain 101/4 contig_15, whole genome shotgun sequence	gb|JQDT01000015.1| (143207-142461)	PRJNA224116	Proteobacteria	Gammaproteobacteria	GCA_000743155.1	5.4845	46.3	-	JQDT01	367	5028	4908	2014-08-22	2015-02-03
Vibrio vulnificus 2322	Contig	Vibrio vulnificus strain 2322 contig_7, whole genome shotgun sequence	gb|JQDS01000007.1| (94455-95201)	PRJNA224116	Proteobacteria	Gammaproteobacteria	GCA_000743165.1	5.28131	46.4	-	JQDS01	412	4833	4710	2014-08-22	2015-02-03
Vibrio vulnificus ATCC 33147	Contig	Vibrio vulnificus strain ATCC 33147 Contig_43, whole genome shotgun sequence	gb|JRQR01000043.1| (26239-26985)	PRJNA224116	Proteobacteria	Gammaproteobacteria	GCA_000764895.1	5.0598	46.5	-	JRQR01	281	4678	4535	2014-10-08	2015-02-03
Vibrio vulnificus 99-796 DP-E7	Contig	Vibrio vulnificus strain 99-796 DP-E7 contig00008, whole genome shotgun sequence	gb|JSWN01000008.1| (110601-109855)	PRJNA224116	Proteobacteria	Gammaproteobacteria	GCA_000788315.1	4.93603	46.7	-	JSWN01	143	4411	3986	2014-12-02	2015-01-28
Vibrio vulnificus 99-578 DP-B1	Contig	Vibrio vulnificus strain 99-578 DP-B1 contig00006, whole genome shotgun sequence	gb|JSVD01000006.1| (110586-109840)	PRJNA224116	Proteobacteria	Gammaproteobacteria	GCA_000788325.1	4.93725	46.7	-	JSVD01	136	4411	3951	2014-12-02	2015-01-28
Vibrio vulnificus ATL 6-1306	Contig	Vibrio vulnificus strain ATL 6-1306 contig00002, whole genome shotgun sequence	gb|JSWO01000002.1| (475417-474671)	PRJNA224116	Proteobacteria	Gammaproteobacteria	GCA_000788335.1	4.91281	46.7	-	JSWO01	144	4382	3971	2014-12-02	2015-01-28
Vibrio vulnificus ATL 71503	Contig	Vibrio vulnificus strain ATL 71503 contig00006, whole genome shotgun sequence	gb|JSWP01000006.1| (109702-108956)	PRJNA224116	Proteobacteria	Gammaproteobacteria	GCA_000788345.1	4.8393	46.7	-	JSWP01	126	4288	3950	2014-12-02	2015-01-28
Vibrio vulnificus SC9613	Contig	Vibrio vulnificus strain SC9613 contig_115, whole genome shotgun sequence	gb|JZER01000082.1| (216558-215812)	PRJNA224116	Proteobacteria	Gammaproteobacteria	GCA_000959745.1	5.11895	46.5	-	JZER01	140	4556	4454	2015-03-23	2015-03-25
Vibrio vulnificus NV1	Contig	Vibrio vulnificus strain NV1 contig_55, whole genome shotgun sequence	gb|JZET01000034.1| (130398-131144)	PRJNA224116	Proteobacteria	Gammaproteobacteria	GCA_000959755.1	4.88452	46.8	-	JZET01	110	4342	4260	2015-03-23	2015-03-25
Vibrio vulnificus SC9740	Contig	Vibrio vulnificus strain SC9740 contig_111, whole genome shotgun sequence	gb|JZEP01000066.1| (120895-121641)	PRJNA224116	Proteobacteria	Gammaproteobacteria	GCA_000959765.1	4.97126	46.6	-	JZEP01	118	4432	4325	2015-03-23	2015-03-25
Vibrio vulnificus CG64	Contig	Vibrio vulnificus strain CG64 contig_91, whole genome shotgun sequence	gb|JZEU01000061.1| (132423-133169)	PRJNA224116	Proteobacteria	Gammaproteobacteria	GCA_000959775.1	4.97372	46.8	-	JZEU01	144	4402	4273	2015-03-23	2015-03-25
Vibrio vulnificus SC9729	Contig	Vibrio vulnificus strain SC9729 contig_122, whole genome shotgun sequence	gb|JZEQ01000096.1| (103886-103140)	PRJNA224116	Proteobacteria	Gammaproteobacteria	GCA_000959825.1	5.87882	45.2	-	JZEQ01	134	5514	5337	2015-03-23	2015-03-25
Vibrio vulnificus SC9761	Contig	Vibrio vulnificus strain SC9761 contig_45, whole genome shotgun sequence	gb|JZEO01000021.1| (131233-131979)	PRJNA224116	Proteobacteria	Gammaproteobacteria	GCA_000959835.1	4.88622	46.8	-	JZEO01	59	4284	4199	2015-03-23	2015-03-25
Vibrio vulnificus SC9794	Contig	Vibrio vulnificus strain SC9794 contig_34, whole genome shotgun sequence	gb|JZEN01000015.1| (131045-131791)	PRJNA224116	Proteobacteria	Gammaproteobacteria	GCA_000959845.1	4.8843	46.8	-	JZEN01	105	4288	4234	2015-03-23	2015-03-25
Vibrio vulnificus NV22	Contig	Vibrio vulnificus strain NV22 contig_177, whole genome shotgun sequence	gb|JZES01000141.1| (26023-26769)	PRJNA224116	Proteobacteria	Gammaproteobacteria	GCA_000960125.1	4.90461	46.6	-	JZES01	177	4397	4277	2015-03-23	2015-03-25
Vibrio vulnificus SC9629	Contig	Vibrio vulnificus strain SC9629 contig_209, whole genome shotgun sequence	gb|JYGG01000140.1| (119705-120451)	PRJNA224116	Proteobacteria	Gammaproteobacteria	GCA_000967055.1	5.09441	46.6	-	JYGG01	140	4540	4467	2015-03-31	2015-04-03
Vibrio vulnificus CladeA-yb158	Contig	Vibrio vulnificus CladeA-yb158 scaffold14, whole genome shotgun sequence	gb|LBNN01000014.1| (169786-169040)	PRJNA224116	Proteobacteria	Gammaproteobacteria	GCA_001013325.1	5.29466	46.7	-	LBNN01	76	4741	4618	2015-05-26	2015-05-28

## Sheet: V alginolyticus
Table: Presence of selceted marker gene for Vibrio alginolyticus [NZ_CH902589.1 (1198230-1198616)] in each genome of NCBI database (genome of microbes). (June 29, 2015).
Column A: #Organism/Name, listed genome projects of Vibrio alginolyticus in NCBI genome database (http://www.ncbi.nlm.nih.gov/genome/browse/).
Column B: level of genome project
Column C: Matched genome sequence at microbial genome BLAST web site in NCBI (http://blast.ncbi.nlm.nih.gov/Blast.cgi?PAGE_TYPE=BlastSearch&BLAST_SPEC=MicrobialGenomes).
Column D: Sequence ID of matched genome sequence (Position of sequence).
#Organism/Name	Level	Matched genome seuquence in NCBI	Sequence ID of matched genome sequence (Position of sequence)	BioProject	Group	SubGroup	Assembly	Size (Mb)	GC%	Replicons	WGS	Scaffolds	Genes	Proteins	Release Date	Modify Date
Vibrio alginolyticus NBRC 15630 = ATCC 17749	Complete Genome	Vibrio alginolyticus NBRC 15630 = ATCC 17749 chromosome 2, complete sequence	ref|NC_022359.1| (1736091-1735705)	PRJNA199933	Proteobacteria	Gammaproteobacteria	GCA_000354175.2	5.14664	44.7	chromosome 1:NC_022349.1/CP006718.1; chromosome 2:NC_022359.1/CP006719.1	-	2	4652	4473	2013-09-10	2015-02-26
Vibrio alginolyticus 12G01	Scaffold	Vibrio alginolyticus 12G01 1100007009660, whole genome shotgun sequence	gb|AAPS01000018.1| (64419-64805)	PRJNA54241	Proteobacteria	Gammaproteobacteria	GCA_000153505.1	5.25738	44.6	-	AAPS01	20	4610	4472	2006-04-06	2015-03-16
Vibrio alginolyticus 40B	Contig	Vibrio alginolyticus 40B Cont29, whole genome shotgun sequence	gb|ACZB01000029.1| (110792-111175)	PRJNA42165	Proteobacteria	Gammaproteobacteria	GCA_000176055.1	5.14468	44.6	-	ACZB01	188	4722	4303	2009-11-23	2014-09-19
Vibrio alginolyticus NBRC 15630 = ATCC 17749	Contig	Vibrio alginolyticus NBRC 15630 = ATCC 17749 DNA, contig: VAL01S07, whole genome shotgun sequence	dbj|BATK01000007.1| (150352-150738)	PRJNA220974	Proteobacteria	Gammaproteobacteria	GCA_000467145.1	5.04967	44.6	-	BATK01	76	4530	4458	2013-09-12	2014-09-19
Vibrio alginolyticus BSW15	Contig	Vibrio alginolyticus strain BSW15 contig_6, whole genome shotgun sequence	gb|JXIO01000006.1| (89461-89075)	PRJNA224116	Proteobacteria	Gammaproteobacteria	GCA_000834085.1	5.18402	44.6	-	JXIO01	114	4701	4624	2015-02-09	2015-02-10
Vibrio alginolyticus BSW8	Contig	Vibrio alginolyticus strain BSW8 contig_21, whole genome shotgun sequence	gb|JXIN01000021.1| (97627-97241)	PRJNA224116	Proteobacteria	Gammaproteobacteria	GCA_000834155.1	5.19063	44.6	-	JXIN01	105	4716	4638	2015-02-09	2015-02-10
Vibrio alginolyticus V1	Contig	Vibrio alginolyticus strain V1 contig04, whole genome shotgun sequence	gb|LCUM01000004.1| (128949-128563)	PRJNA224116	Proteobacteria	Gammaproteobacteria	GCA_001013315.1	5.25584	44.5	-	LCUM01	68	4742	4646	2015-05-26	2015-05-28
Vibrio alginolyticus TS13	Contig	contig sequence is not available in microbial Nucleotide BLAST database		PRJNA224116	Proteobacteria	Gammaproteobacteria	GCA_000962815.1	5.10355	44.7	-	JZWD01	40	4680	4578	2015-03-25	2015-05-17
Vibrio alginolyticus V2	Contig	contig sequence is not available in microbial Nucleotide BLAST database		PRJNA224116	Proteobacteria	Gammaproteobacteria	GCA_001010935.1	5.0683	44.8	-	LCSG01	33	4568	4463	2015-05-20	2015-05-21
Vibrio alginolyticus E0666	Contig	Not match		PRJNA190019	Proteobacteria	Gammaproteobacteria	GCA_000341445.1	5.04892	44.8	-	AMPD01	129	4604	4471	2013-02-20	2014-09-19

## Sheet: V mimicus
Table: Presence of selceted marker gene for Vibrio mimicus [NZ_ADAF01000001.1 (c727581-726859)] in each genome of NCBI database (genome of microbes).
Column A: #Organism/Name, listed genome projects of Vibrio mimicus in NCBI genome database (http://www.ncbi.nlm.nih.gov/genome/browse/).
Column B: level of genome project
Column C: Matched genome sequence at microbial genome BLAST web site in NCBI (http://blast.ncbi.nlm.nih.gov/Blast.cgi?PAGE_TYPE=BlastSearch&BLAST_SPEC=MicrobialGenomes).
Column D: Sequence ID of matched genome sequence (Position of sequence).
#Organism/Name	Level	Matched genome seuquence in NCBI	Sequence ID of matched genome sequence (Position of sequence)	BioProject	Group	SubGroup	Assembly	Size (Mb)	GC%	Replicons	WGS	Scaffolds	Genes	Proteins	Release Date	Modify Date
Vibrio mimicus SX-4	Scaffold	Vibrio mimicus SX-4 Contig1, whole genome shotgun sequence	gb|ADOO01000001.1| (359445-360167)	PRJNA182021	Proteobacteria	Gammaproteobacteria	GCA_000222145.1	4.27361	46.3	-	ADOO01	31	3989	3798	2011-07-18	2015-03-19
Vibrio mimicus VM603	Contig	Vibrio mimicus VM603 Cont253, whole genome shotgun sequence	gb|ACYU01000074.1| (46577-47299)	PRJNA56011	Proteobacteria	Gammaproteobacteria	GCA_000175975.1	4.35071	46.4	-	ACYU01	195	4057	3872	2009-09-15	2014-10-04
Vibrio mimicus VM573	Contig	Vibrio mimicus VM573 Cont8, whole genome shotgun sequence	gb|ACYV01000008.1|(412360-411638)	PRJNA56013	Proteobacteria	Gammaproteobacteria	GCA_000175995.1	4.36655	46.1	-	ACYV01	74	4111	3781	2009-09-15	2014-10-04
Vibrio mimicus MB451	Contig	Vibrio mimicus MB451 strain MB-451 Contig43, whole genome shotgun sequence	gb|ADAF01000001.1| (727581-726859)	PRJNA41415	Proteobacteria	Gammaproteobacteria	GCA_000176375.1	4.31345	46.4	-	ADAF01	3	4031	3854	2009-10-23	2014-10-04
Vibrio mimicus VM223	Contig	Vibrio mimicus VM223 VMA.Contig53, whole genome shotgun sequence	gb|ADAJ01000008.1| (1479986-1480708)	PRJNA41409	Proteobacteria	Gammaproteobacteria	GCA_000176415.1	4.34797	46.2	-	ADAJ01	8	4120	3928	2009-10-23	2015-02-17
Vibrio mimicus CAIM 602	Contig	Vibrio mimicus CAIM 602 contig_24, whole genome shotgun sequence	gb|AOMO01000024.1| (353898-354606)	PRJNA189221	Proteobacteria	Gammaproteobacteria	GCA_000338875.1	4.32029	46.3	-	AOMO01	120	4019	3657	2013-02-08	2014-10-04
Vibrio mimicus CAIM 1883	Contig	Vibrio mimicus CAIM 1882 contig00149, whole genome shotgun sequence	gb|AWWY01000128.1| (66877-67585)	PRJNA222908	Proteobacteria	Gammaproteobacteria	GCA_000473825.1	3.98557	46.7	-	AWWL01	344	3733	3261	2013-09-30	2015-02-17

## Sheet: Vibrio genus
Table: Presence of selceted marker gene for Vibrio genus [NC_004603.1 (c2694352-2693309)] in each genome of NCBI database (genome of microbes).
Column A: #Organism/Name, listed genome projects of Vibrio genus in NCBI genome database (http://www.ncbi.nlm.nih.gov/genome/browse/).
Column B: level of genome project
Column C: Matched genome sequence at microbial genome BLAST web site in NCBI (http://blast.ncbi.nlm.nih.gov/Blast.cgi?PAGE_TYPE=BlastSearch&BLAST_SPEC=MicrobialGenomes).
Column D: Sequence ID of matched genome sequence (Position of sequence).
#Organism/Name	Level	Matched genome seuquence in NCBI	Sequence ID of matched genome sequence (Position of sequence)	BioProject	Group	SubGroup	Assembly	Size (Mb)	GC%	Replicons	WGS	Scaffolds	Genes	Proteins	Release Date	Modify Date
Vibrio vulnificus YJ016	Complete Genome	Vibrio vulnificus YJ016 DNA, chromosome I, complete sequence	ref|NC_005139.1| (2864558-2863570)	PRJNA58007	Proteobacteria	Gammaproteobacteria	GCA_000009745.1	5.26009	46.6686	chromosome I:NC_005139.1/BA000037.2; chromosome II:NC_005140.1/BA000038.2; plasmid pYJ016:NC_005128.1/AP005352.1	-	3	4709	4541	2003-10-01	2015-02-28
Vibrio vulnificus MO6-24/O	Complete Genome	Vibrio vulnificus MO6-24/O chromosome I, complete sequence	ref|NC_014965.1| (556096-557084)	PRJNA62243	Proteobacteria	Gammaproteobacteria	GCA_000186585.1	5.00777	46.9535	chromosome I:NC_014965.1/CP002469.1; chromosome II:NC_014966.1/CP002470.1	-	2	4503	4349	2011-01-24	2015-03-01
Vibrio vulnificus CMCP6	Complete Genome	Vibrio vulnificus CMCP6 chromosome I, complete sequence	ref|NC_004459.3| (1563785-1564773)	PRJNA62909	Proteobacteria	Gammaproteobacteria	GCA_000039765.1	5.1267	46.7159	chromosome I:NC_004459.3/AE016795.3; chromosome II:NC_004460.2/AE016796.2	-	2	4589	4397	2002-12-22	2015-03-01
Vibrio vulnificus 93U204	Complete Genome	Vibrio vulnificus strain 93U204 chromosome I, complete sequence	ref|NZ_CP009261.1| (2781460-2780472)	PRJNA224116	Proteobacteria	Gammaproteobacteria	GCA_000746665.1	5.12735	46.7044	chromosome I:NZ_CP009261.1/CP009261.1; chromosome II:NZ_CP009262.1/CP009262.1; plasmid p93U204:NZ_CP009263.1/CP009263.1	-	3	4610	4416	2014-08-29	2015-03-19
Vibrio tubiashii ATCC 19109	Complete Genome	Vibrio tubiashii ATCC 19109 chromosome 1, complete sequence	ref|NZ_CP009354.1| (2837044-2836055)	PRJNA224116	Proteobacteria	Gammaproteobacteria	GCA_000772105.1	5.54034	45.0269	chromosome 1:NZ_CP009354.1/CP009354.1; chromosome 2:NZ_CP009355.1/CP009355.1; plasmid p123:NZ_CP009357.1/CP009357.1; plasmid p251:NZ_CP009356.1/CP009356.1; plasmid p48:NZ_CP009359.1/CP009359.1; plasmid p57:NZ_CP009358.1/CP009358.1	-	6	5115	4953	2014-11-05	2015-02-07
Vibrio tasmaniensis LGP32	Complete Genome	Vibrio splendidus LGP32 chromosome 1	ref|NC_011753.2| (2784747-2783777)	PRJNA59353	Proteobacteria	Gammaproteobacteria	GCA_000091465.1	4.97482	43.8653	chromosome 1:NC_011753.2/FM954972.2; chromosome 2:NC_011744.2/FM954973.2	-	2	4382	4193	2008-12-17	2015-02-27
Vibrio sp. Ex25	Complete Genome	Vibrio sp. Ex25 chromosome 1, complete sequence	ref|NC_013456.1| (1002621-1003664)	PRJNA41601	Proteobacteria	Gammaproteobacteria	GCA_000024825.1	5.08903	44.9	chromosome 1:NC_013456.1/CP001805.1; chromosome 2:NC_013457.1/CP001806.1	-	2	4597	4419	2009-11-03	2015-02-07
Vibrio sp. EJY3	Complete Genome	Vibrio sp. EJY3 chromosome 1, complete sequence	ref|NC_016613.1| (2939118-2940164)	PRJNA83161	Proteobacteria	Gammaproteobacteria	GCA_000241385.1	5.45265	44.8552	chromosome 1:NC_016613.1/CP003241.1; chromosome 2:NC_016614.1/CP003242.1	-	2	4890	4708	2012-01-05	2015-02-07
Vibrio parahaemolyticus UCM-V493	Complete Genome	Vibrio parahaemolyticus UCM-V493 chromosome 1, complete sequence	ref|NZ_CP007004.1| (2857068-2856025)	PRJNA224116	Proteobacteria	Gammaproteobacteria	GCA_000568495.1	5.23257	45.3212	chromosome 1:NZ_CP007004.1/CP007004.1; chromosome 2:NZ_CP007005.1/CP007005.1; plasmid pVPUCMV:NZ_CP007006.1/CP007006.1	-	3	4826	4636	2014-02-12	2015-03-19
Vibrio parahaemolyticus RIMD 2210633	Complete Genome	Vibrio parahaemolyticus RIMD 2210633 chromosome 1, complete sequence	ref|NC_004603.1| (2694352-2693309)	PRJNA57969	Proteobacteria	Gammaproteobacteria	GCA_000196095.1	5.16577	45.4	chromosome 1:NC_004603.1/BA000031.2; chromosome 2:NC_004605.1/BA000032.2	-	2	4991	4831	2003-03-05	2014-12-16
Vibrio parahaemolyticus O1:Kuk str. FDA_R31	Complete Genome	Vibrio parahaemolyticus O1:Kuk str. FDA_R31 chromosome I, complete sequence	ref|NC_021847.1| (3158916-3157873)	PRJNA212977	Proteobacteria	Gammaproteobacteria	GCA_000430405.1	5.22356	45.3287	chromosome I:NC_021847.1/CP006004.1; chromosome II:NC_021821.1/CP006005.1	-	2	4809	4593	2013-07-16	2015-04-08
Vibrio parahaemolyticus O1:K33 str. CDC_K4557	Complete Genome	Vibrio parahaemolyticus O1:K33 str. CDC_K4557 chromosome I, complete sequence	ref|NC_021848.1| (194637-195680)	PRJNA212977	Proteobacteria	Gammaproteobacteria	GCA_000430425.1	5.13858	45.3352	chromosome I:NC_021848.1/CP006008.1; chromosome II:NC_021822.1/CP006007.1	-	2	4672	4485	2013-07-16	2015-04-08
Vibrio parahaemolyticus BB22OP	Complete Genome	Vibrio parahaemolyticus BB22OP chromosome 1, complete sequence	ref|NC_019955.1| (2660183-2659140)	PRJNA184822	Proteobacteria	Gammaproteobacteria	GCA_000328405.1	5.10352	45.3292	chromosome 1:NC_019955.1/CP003972.1; chromosome 2:NC_019971.1/CP003973.1	-	2	4649	4462	2012-12-21	2015-02-07
Vibrio nigripulchritudo SFn1	Complete Genome	Vibrio nigripulchritudo str. SFn1 chromosome, complete genome	ref|NC_022528.1| (144520-145499)	PRJNA222819	Proteobacteria	Gammaproteobacteria	GCA_000801275.1	6.32216	45.76	chromosome 1:NC_022528.1/FO203526.1; chromosome 2:NC_022543.1/FO203527.1	-	2	5807	5574	2013-10-01	2015-04-29
Vibrio furnissii NCTC 11218	Complete Genome	Vibrio furnissii NCTC 11218 chromosome 1, complete sequence	ref|NC_016602.1| (3110695-3109721)	PRJNA82347	Proteobacteria	Gammaproteobacteria	GCA_000184325.1	4.91641	50.634	chromosome 1:NC_016602.1/CP002377.1; chromosome 2:NC_016628.1/CP002378.1	-	2	4550	4368	2010-12-17	2015-02-07
Vibrio coralliilyticus OCN014	Complete Genome	Vibrio coralliilyticus strain OCN014 chromosome 1, complete sequence	ref|NZ_CP009264.1| (2836039-2835069)	PRJNA224116	Proteobacteria	Gammaproteobacteria	GCA_000763535.2	5.73279	45.8007	chromosome 1:NZ_CP009264.1/CP009264.2; chromosome 2:NZ_CP009265.1/CP009265.2; plasmid pOCN014:NZ_CP009266.1/CP009266.2	-	3	5255	4998	2014-10-06	2015-03-19
Vibrio coralliilyticus RE98	Complete Genome	Vibrio coralliilyticus strain RE98 chromosome 1, complete sequence	ref|NZ_CP009617.1| (265964-266934)	PRJNA224116	Proteobacteria	Gammaproteobacteria	GCA_000772065.1	6.03782	45.502	chromosome 1:NZ_CP009617.1/CP009617.1; chromosome 2:NZ_CP009618.1/CP009618.1; plasmid p319:NZ_CP009620.1/CP009620.1; plasmid p380:NZ_CP009619.1/CP009619.1	-	4	5718	5547	2014-11-05	2015-02-17
Vibrio cholerae O395	Complete Genome	Vibrio cholerae O395 chromosome 2, complete genome	ref|NC_009457.1| (65482-66462)	PRJNA58425	Proteobacteria	Gammaproteobacteria	GCA_000016245.1	4.13232	47.5586	chromosome 1:NC_009456.1/CP000626.1; chromosome 2:NC_009457.1/CP000627.1	-	2	3924	3760	2007-05-08	2015-02-17
Vibrio cholerae O395	Complete Genome	Vibrio cholerae O395 chromosome I, complete sequence	ref|NC_012582.1| (596899-597879)	PRJNA159869	Proteobacteria	Gammaproteobacteria	GCA_000021625.1	4.1353	47.5582	chromosome I:NC_012582.1/CP001235.1; chromosome II:NC_012583.1/CP001236.1	-	2	3927	3766	2009-04-20	2015-02-17
Vibrio cholerae O1 str. 2010EL-1786	Complete Genome	Vibrio cholerae O1 str. 2010EL-1786 chromosome 1, complete sequence	ref|NC_016445.1| (2985734-2986710)	PRJNA78933	Proteobacteria	Gammaproteobacteria	GCA_000166455.2	4.07774	47.5204	chromosome 1:NC_016445.1/CP003069.1; chromosome 2:NC_016446.1/CP003070.1	-	2	3786	3670	2011-11-10	2015-03-18
Vibrio cholerae O1 biovar El Tor str. N16961	Complete Genome	Vibrio cholerae O1 biovar El Tor str. N16961 chromosome I, complete sequence	ref|NC_002505.1| (574696-575672)	PRJNA57623	Proteobacteria	Gammaproteobacteria	GCA_000006745.1	4.03346	47.4873	chromosome I:NC_002505.1/AE003852.1; chromosome II:NC_002506.1/AE003853.1	-	2	3693	3504	2000-06-14	2014-12-17
Vibrio cholerae O1 biovar El Tor FJ147	Complete Genome	Vibrio cholerae O1 biovar El Tor strain FJ147 chromosome I, complete sequence	ref|NZ_CP009042.1| (560295-561271)	PRJNA224116	Proteobacteria	Gammaproteobacteria	GCA_000963555.1	4.09194	47.521	chromosome I:NZ_CP009042.1/CP009042.1; chromosome II:NZ_CP009041.1/CP009041.1	-	2	3809	3632	2015-03-26	2015-03-31
Vibrio cholerae MS6	Complete Genome	Vibrio cholerae MS6 DNA, complete genome, chromosome 1	ref|NZ_AP014524.1| (424351-425327)	PRJNA224116	Proteobacteria	Gammaproteobacteria	GCA_000829215.1	4.03094	47.4557	chromosome 1:NZ_AP014524.1/AP014524.1; chromosome 2:NZ_AP014525.1/AP014525.1	-	2	3764	3639	2014-06-17	2015-02-07
Vibrio cholerae MJ-1236	Complete Genome	Vibrio cholerae MJ-1236 chromosome 1, complete sequence	ref|NC_012668.1| (45642-44666)	PRJNA59387	Proteobacteria	Gammaproteobacteria	GCA_000022585.1	4.23637	47.2948	chromosome 1:NC_012668.1/CP001485.1; chromosome 2:NC_012667.1/CP001486.1	-	2	3958	3819	2009-05-04	2015-02-17
Vibrio cholerae M66-2	Complete Genome	Vibrio cholerae M66-2 chromosome I, complete sequence	ref|NC_012578.1| (532143-533119)	PRJNA59355	Proteobacteria	Gammaproteobacteria	GCA_000021605.1	3.93891	47.5875	chromosome I:NC_012578.1/CP001233.1; chromosome II:NC_012580.1/CP001234.1	-	2	3656	3516	2009-04-20	2015-02-07
Vibrio cholerae LMA3984-4	Complete Genome	Vibrio cholerae LMA3894-4 chromosome I, complete sequence	ref|NC_017270.1| (529582-530558)	PRJNA159541	Proteobacteria	Gammaproteobacteria	GCA_000195065.1	3.73872	47.9734	chromosome I:NC_017270.1/CP002555.1; chromosome II:NC_017269.1/CP002556.1	-	2	3479	3106	2011-04-05	2015-02-07
Vibrio cholerae IEC224	Complete Genome	Vibrio cholerae IEC224 chromosome I, complete sequence	ref|NC_016944.1| (574359-575335)	PRJNA89389	Proteobacteria	Gammaproteobacteria	GCA_000250855.1	4.07959	47.4898	chromosome I:NC_016944.1/CP003330.1; chromosome II:NC_016945.1/CP003331.1	-	2	3827	3688	2012-02-29	2015-02-18
Vibrio cholerae H1	Complete Genome	Vibrio cholerae H1 chromosome 1, whole genome shotgun sequence	gb|AKGH01000001.1| (153289-154265)	PRJNA190379	Proteobacteria	Gammaproteobacteria	GCA_000275645.1	4.08902	47.5207	chromosome 1:NZ_AKGH01000001.1/AKGH01000001.1; chromosome 2:NZ_AKGH01000002.1/AKGH01000002.1	AKGH01	2	3804	3671	2012-06-29	2015-03-18
Vibrio cholerae 2012EL-2176	Complete Genome	Vibrio cholerae strain 2012EL-2176 chromosome 1, complete sequence	ref|NZ_CP007634.1| (2997498-2998474)	PRJNA224116	Proteobacteria	Gammaproteobacteria	GCA_000765415.1	4.25802	47.7124	chromosome 1:NZ_CP007634.1/CP007634.1; chromosome 2:NZ_CP007635.1/CP007635.1; plasmid unnamed:NZ_CP007636.1/CP007636.1	-	3	4010	3872	2014-10-10	2015-03-18
Vibrio cholerae 1154-74	Complete Genome	Vibrio cholerae strain 1154-74, complete genome	ref|NZ_CP010811.1| (3496099-3495123)	PRJNA224116	Proteobacteria	Gammaproteobacteria	GCA_000969235.1	3.92836	47.8	chromosome:NZ_CP010811.1/CP010811.1	-	1	3640	3470	2015-04-06	2015-05-28
Vibrio cholerae 10432-62	Complete Genome	Vibrio cholerae strain 1154-74, complete genome	ref|NZ_CP010812.1| (3603621-3602645)	PRJNA224116	Proteobacteria	Gammaproteobacteria	GCA_000969265.1	4.07746	47.7	chromosome:NZ_CP010812.1/CP010812.1	-	1	3799	3603	2015-04-06	2015-05-28
Vibrio campbellii ATCC BAA-1116; BB120	Complete Genome	Vibrio campbellii ATCC BAA-1116 chromosome I, complete sequence	ref|NC_022269.1| (2917656-2918699)	PRJNA58957	Proteobacteria	Gammaproteobacteria	GCA_000017705.1	6.05838	45.4023	chromosome I:CP000789.1; chromosome II:CP000790.1; plasmid pVIBHAR:CP000791.1	-	3	6254	6064	2007-08-28	2014-01-31
Vibrio campbellii ATCC BAA-1116	Complete Genome	Vibrio campbellii ATCC BAA-1116 chromosome I, complete sequence	ref|NC_022269.1| (2917656-2918699)	PRJNA218471	Proteobacteria	Gammaproteobacteria	GCA_000464435.1	6.03183	45.4642	chromosome I:NC_022269.1/CP006605.1; chromosome II:NC_022270.1/CP006606.1; plasmid unnamed:NC_022271.1/CP006607.1	-	3	5565	5189	2013-09-04	2015-02-07
Vibrio anguillarum 775	Complete Genome	Vibrio anguillarum 775 chromosome I, complete sequence	ref|NC_015633.1| (2754579-2753591)	PRJNA68057	Proteobacteria	Gammaproteobacteria	GCA_000217675.1	4.05205	44.4781	chromosome I:NC_015633.1/CP002284.1; chromosome II:NC_015637.1/CP002285.1	-	2	3666	3431	2011-06-09	2015-02-07
Vibrio anguillarum NB10	Complete Genome	Vibrio anguillarum chromosome 1, strain NB10, complete sequence	ref|NZ_LK021130.1| (529044-530032)	PRJNA224116	Proteobacteria	Gammaproteobacteria	GCA_000786425.1	4.37383	44.3693	chromosome I:NZ_LK021130.1/LK021130.1; chromosome II:NZ_LK021129.1/LK021129.1; plasmid III:NZ_LK021128.1/LK021128.1	-	3	3999	3812	2014-06-02	2015-02-07
Vibrio alginolyticus NBRC 15630 = ATCC 17749	Complete Genome	Vibrio alginolyticus NBRC 15630 = ATCC 17749 chromosome 1, complete sequence	ref|NC_022349.1| (1765199-1764156)	PRJNA199933	Proteobacteria	Gammaproteobacteria	GCA_000354175.2	5.14664	44.7	chromosome 1:NC_022349.1/CP006718.1; chromosome 2:NC_022359.1/CP006719.1	-	2	4652	4473	2013-09-10	2015-02-26
Listonella anguillarum M3	Complete Genome	Listonella anguillarum M3 chromosome 1, complete sequence	ref|NC_022223.1| (2754436-2753448)	PRJNA217771	Proteobacteria	Gammaproteobacteria	GCA_000462975.1	4.11789	44.4479	chromosome 1:NC_022223.1/CP006699.1; chromosome 2:NC_022224.1/CP006700.1; plasmid unnamed:NC_022225.1/CP006701.1	-	3	3717	3502	2013-08-30	2015-02-07
Vibrio vulnificus VVyb1(BT3)	Chromosome	Vibrio vulnificus VVyb1(BT3) Contig014, whole genome shotgun sequence	gb|AOCM01000014.1| (80691-81614)	PRJNA199917	Proteobacteria	Gammaproteobacteria	GCA_000342305.2	5.74561	46.745	chromosome I:NZ_CM001799.1/CM001799.1; chromosome II:NZ_CM001800.1/CM001800.1; plasmid unnamed:NZ_CM001801.1/CM001801.1	AOCM01	86	5151	4893	2013-02-19	2015-03-06
Vibrio cholerae O1 str. Inaba G4222	Chromosome	Vibrio cholerae O1 str. Inaba G4222 chromosome I G4222_chroI_contig03.00, whole genome shotgun sequence	gb|ANNB01000003.1| (5253-4277)	PRJNA189024	Proteobacteria	Gammaproteobacteria	GCA_000338075.1	4.20281	47.4979	chromosome I:NZ_CM001785.1/CM001785.1; chromosome II:NZ_CM001786.1/CM001786.1	ANNB01	2	3889	3794	2013-02-06	2015-03-19
Vibrio cholerae O1 biovar El Tor I-1471	Chromosome	Vibrio cholerae O1 biovar El Tor strain I-1471 chr1_contig_23, whole genome shotgun sequence	gb|JWIK01000012.1| (24513-25489)	PRJNA224116	Proteobacteria	Gammaproteobacteria	GCA_000818865.1	4.03497	47.6671	chromosome I:NZ_CM003111.1/CM003111.1; chromosome II:NZ_CM003112.1/CM003112.1	JWIK01	2	3610	3347	2015-01-15	2015-01-21
Vibrio cholerae I-1300	Chromosome	Vibrio cholerae strain I-1300 chr1_contig_25, whole genome shotgun sequence	gb|JZCC01000013.1| (168082-169058)	PRJNA224116	Proteobacteria	Gammaproteobacteria	GCA_000967785.1	4.03378	47.5405	chromosome I:NZ_CM003192.1/CM003192.1; chromosome II:NZ_CM003193.1/CM003193.1	JZCC01	2	3695	3500	2015-03-23	2015-04-03
Vibrio splendidus 12F01	Scaffold	Vibrio splendidus 12F01 subcontig_16, whole genome shotgun sequence	gb|AIDS01000016.1| (6278-5335)	PRJNA200037	Proteobacteria	Gammaproteobacteria	GCA_000256485.1	5.8107	44.1	-	AIDS01	87	5085	4968	2012-03-26	2014-10-09
Vibrio splendidus 12B01	Scaffold	Vibrio splendidus 12B01 1099451319036, whole genome shotgun sequence	gb|AAMR01000025.1| (72625-73568)	PRJNA54239	Proteobacteria	Gammaproteobacteria	GCA_000152765.1	5.70223	44.1	-	AAMR01	26	4943	4789	2006-01-05	2015-03-16
Vibrio sp. S234-5	Scaffold	Vibrio sp. S234-5 contig237, whole genome shotgun sequence	gb|JZAM01000237.1| (231974-230928)	PRJNA224116	Proteobacteria	Gammaproteobacteria	GCA_000960595.1	4.90557	48	-	JZAM01	475	4569	4436	2015-03-23	2015-03-24
Vibrio sp. MED222	Scaffold	Vibrio sp. MED222 1099517005461, whole genome shotgun sequence	gb|AAND01000009.1| (38987-38017)	PRJNA54271	Proteobacteria	Gammaproteobacteria	GCA_000153005.1	4.98403	44	-	AAND01	21	4312	4176	2006-01-27	2015-03-16
Vibrio sp. HENC-03	Scaffold	Vibrio cholerae HENC-03 vcoHENC03.contig.117_1, whole genome shotgun sequence	gb|AJSS01000120.1| (7103-6060)	PRJNA181743	Proteobacteria	Gammaproteobacteria	GCA_000305755.1	5.91258	45.5	-	AJSS01	88	5246	5153	2012-10-15	2015-03-19
Vibrio sp. HENC-02	Scaffold	Vibrio sp. HENC-02 vcoHENC02.contig.1785_1, whole genome shotgun sequence	gb|AJSR01002778.1| (84-1127)	PRJNA181742	Proteobacteria	Gammaproteobacteria	GCA_000305735.1	5.19431	45.6	-	AJSR01	1717	-	-	2012-10-15	2013-11-19
Vibrio sp. HENC-01	Scaffold	Vibrio sp. HENC-01 vcoHENC01.contig.183_2, whole genome shotgun sequence	gb|AJSQ01000155.1| (6593-5550)	PRJNA181741	Proteobacteria	Gammaproteobacteria	GCA_000305715.1	5.68134	45	-	AJSQ01	139	5196	5109	2012-10-15	2015-03-19
Vibrio sp. 16	Scaffold	Vibrio sp. 16 ctg_1108854221723, whole genome shotgun sequence	gb|ACCV01000116.1| (5536-4626)	PRJNA54741	Proteobacteria	Gammaproteobacteria	GCA_000158115.1	4.53583	46.3	-	ACCV01	80	4112	3949	2008-12-22	2015-03-01
Vibrio rhizosphaerae DSM 18581	Scaffold	Vibrio rhizosphaerae DSM 18581 BS26DRAFT_scaffold00002.2_C1, whole genome shotgun sequence	gb|JONG01000004.1| (137847-138794)	PRJNA224116	Proteobacteria	Gammaproteobacteria	GCA_000711805.1	4.4631	46.3	-	JONG01	47	3888	3808	2014-06-24	2014-12-25
Vibrio parahaemolyticus VPTS-2010_2	Scaffold	Vibrio parahaemolyticus VPTS-2010_2 vpVPTS20102.contig.0_70, whole genome shotgun sequence	gb|JDFO01000070.1| (4684-3641)	PRJNA224116	Proteobacteria	Gammaproteobacteria	GCA_000593365.1	5.07902	45.3	-	JDFO01	97	4866	4729	2014-03-04	2014-09-19
Vibrio parahaemolyticus VPTS-2010	Scaffold	Vibrio parahaemolyticus VPTS-2010 vpVPTS2010.contig.10_9, whole genome shotgun sequence	gb|JDFN01000544.1| (2530-3573)	PRJNA224116	Proteobacteria	Gammaproteobacteria	GCA_000593345.1	5.30208	45	-	JDFN01	76	5080	4949	2014-03-04	2014-09-19
Vibrio parahaemolyticus VPTS-2009	Scaffold	Vibrio parahaemolyticus VPTS-2009 vpVPTS2009.contig.16_1, whole genome shotgun sequence	gb|JDFM01000042.1| (6870-5827)	PRJNA224116	Proteobacteria	Gammaproteobacteria	GCA_000593325.1	5.08406	45.3	-	JDFM01	83	4609	4528	2014-03-04	2014-09-19
Vibrio parahaemolyticus VPCR-2009	Scaffold	Vibrio parahaemolyticus VPCR-2009 vpVPCR2009.contig.2_3, whole genome shotgun sequence	gb|JDFL01000021.1| (323009-321966)	PRJNA224116	Proteobacteria	Gammaproteobacteria	GCA_000593305.1	5.10731	45.3	-	JDFL01	110	4702	4584	2014-03-04	2014-09-20
Vibrio parahaemolyticus VP-48	Scaffold	Vibrio parahaemolyticus VP-48 vpVP48.contig.12_4, whole genome shotgun sequence	gb|JDFK01000130.1| (12989-14032)	PRJNA224116	Proteobacteria	Gammaproteobacteria	GCA_000593285.1	5.13362	45.3	-	JDFK01	94	4716	4599	2014-03-04	2014-09-20
Vibrio parahaemolyticus VP2007-007	Scaffold	Vibrio parahaemolyticus VP2007-007 vpVP2007007.contig.14_1, whole genome shotgun sequence	gb|JALI01000540.1| (6914-5871)	PRJNA224116	Proteobacteria	Gammaproteobacteria	GCA_000558925.1	5.12842	45.1	-	JALI01	87	4998	4849	2014-02-05	2014-09-19
Vibrio parahaemolyticus V-223/04	Scaffold	Vibrio parahaemolyticus V-223/04 vpV22304.contig.19_5, whole genome shotgun sequence	gb|JALH01002722.1| (1228-388)	PRJNA176654	Proteobacteria	Gammaproteobacteria	GCA_000558905.1	6.47987	45	-	JALH01	1062	12301	12226	2014-02-05	2014-08-04
Vibrio parahaemolyticus V14/01	Scaffold	Vibrio parahaemolyticus V14/01 vpV1401.contig.18_2, whole genome shotgun sequence	gb|JALG01000048.1| (54179-55222)	PRJNA224116	Proteobacteria	Gammaproteobacteria	GCA_000558885.1	5.26565	45.1	-	JALG01	102	4792	4674	2014-02-05	2014-09-20
Vibrio parahaemolyticus v110	Scaffold	Vibrio parahaemolyticus v110 scaffold20_6, whole genome shotgun sequence	gb|AQPJ01000099.1| (53632-54675)	PRJNA202774	Proteobacteria	Gammaproteobacteria	GCA_000388025.1	5.50502	45.2	-	AQPJ01	167	5068	3626	2013-05-01	2015-02-17
Vibrio parahaemolyticus SBR10290	Scaffold	Vibrio parahaemolyticus SBR10290 vpSBR10290.contig.13_1, whole genome shotgun sequence	gb|JAIJ01000104.1| (6910-5867)	PRJNA224116	Proteobacteria	Gammaproteobacteria	GCA_000522045.1	5.14184	45.3	-	JAIJ01	68	4727	4605	2014-01-23	2014-09-20
Vibrio parahaemolyticus Peru-288	Scaffold	Vibrio parahaemolyticus Peru-288 vpPeru288.contig.17_4, whole genome shotgun sequence	gb|JAII01000039.1| (54433-55476)	PRJNA224116	Proteobacteria	Gammaproteobacteria	GCA_000522065.1	5.18853	45.3	-	JAII01	111	4716	4634	2014-01-23	2014-09-20
Vibrio parahaemolyticus IDH02640	Scaffold	Vibrio parahaemolyticus IDH02640 vpIDH02640.contig.15_1, whole genome shotgun sequence	gb|JAIH01000124.1| (53854-54897)	PRJNA224116	Proteobacteria	Gammaproteobacteria	GCA_000521825.1	5.22697	45.1	-	JAIH01	101	4819	4700	2014-01-22	2014-09-20
Vibrio parahaemolyticus IDH02189	Scaffold	Vibrio parahaemolyticus IDH02189 vpIDH02189.contig.13_2, whole genome shotgun sequence	gb|JAHD01000061.1| (54180-55223)	PRJNA224116	Proteobacteria	Gammaproteobacteria	GCA_000522025.1	5.1064	45.3	-	JAHD01	103	4647	4536	2014-01-23	2014-09-20
Vibrio parahaemolyticus EKP-028	Scaffold	Vibrio parahaemolyticus EKP-028 vpEKP028.contig.13_1, whole genome shotgun sequence	gb|JACH01000667.1| (7303-6260)	PRJNA224116	Proteobacteria	Gammaproteobacteria	GCA_000522005.1	5.20728	45.2	-	JACH01	101	5075	4957	2014-01-23	2014-11-17
Vibrio parahaemolyticus EKP-026	Scaffold	Vibrio parahaemolyticus EKP-026 vpEKP026.contig.18_2, whole genome shotgun sequence	gb|JABV01000098.1| (27086-28129)	PRJNA224116	Proteobacteria	Gammaproteobacteria	GCA_000525005.1	5.11831	45.3	-	JABV01	104	4677	4565	2014-01-31	2014-09-20
Vibrio parahaemolyticus EKP-021	Scaffold	Vibrio parahaemolyticus EKP-021 vpEKP021.contig.12_6, whole genome shotgun sequence	gb|AZNA01000594.1| (1776-2819)	PRJNA224116	Proteobacteria	Gammaproteobacteria	GCA_000571915.1	5.22911	45.2	-	AZNA01	92	5054	4926	2014-02-14	2014-09-20
Vibrio parahaemolyticus EKP-008	Scaffold	Vibrio parahaemolyticus EKP-008 vpEKP008.contig.5_2, whole genome shotgun sequence	gb|AZMN01000153.1| (53924-54967)	PRJNA224116	Proteobacteria	Gammaproteobacteria	GCA_000510585.1	5.31969	45.1	-	AZMN01	73	4945	4822	2013-12-18	2014-09-20
Vibrio parahaemolyticus B-265	Scaffold	Vibrio parahaemolyticus B-265 vpB265.contig.14_2, whole genome shotgun sequence	gb|AZKN01000035.1| (54508-55551)	PRJNA224116	Proteobacteria	Gammaproteobacteria	GCA_000516875.1	5.19511	45.3	-	AZKN01	81	4721	4606	2014-01-08	2014-09-20
Vibrio parahaemolyticus AQ3810	Scaffold	Vibrio parahaemolyticus AQ3810 gcontig_1104296552336, whole genome shotgun sequence	gb|AAWQ01000079.1| (5504-4461)	PRJNA54593	Proteobacteria	Gammaproteobacteria	GCA_000154045.1	5.78143	45.6	-	AAWQ01	971	5855	5626	2007-01-10	2015-02-17
Vibrio parahaemolyticus AQ3810	Scaffold	Vibrio parahaemolyticus AQ3810 vpAQ3810.contig.13_2, whole genome shotgun sequence	gb|AZJP01000938.1| (1922-879)	PRJNA224116	Proteobacteria	Gammaproteobacteria	GCA_000582905.1	5.17085	45.1	-	AZJP01	97	5234	5105	2014-02-27	2014-09-20
Vibrio parahaemolyticus 970107	Scaffold	Vibrio parahaemolyticus 970107 vp970107.contig.25_2, whole genome shotgun sequence	gb|AZIQ01000079.1| (6281-5238)	PRJNA224116	Proteobacteria	Gammaproteobacteria	GCA_000510605.1	5.11663	45.3	-	AZIQ01	118	4657	4549	2013-12-18	2014-09-20
Vibrio parahaemolyticus 861	Scaffold	Vibrio parahaemolyticus 861 vp861.contig.12_4, whole genome shotgun sequence	gb|AZGV01000134.1| (1789-2832)	PRJNA224116	Proteobacteria	Gammaproteobacteria	GCA_000524535.1	5.18843	45.3	-	AZGV01	94	4795	4675	2014-01-30	2014-09-20
Vibrio parahaemolyticus 605	Scaffold	Vibrio parahaemolyticus 605 vp605.contig.14_2, whole genome shotgun sequence	gb|AZGU01000025.1| (6281-5238)	PRJNA224116	Proteobacteria	Gammaproteobacteria	GCA_000519365.1	5.15522	45.3	-	AZGU01	96	4678	4587	2014-01-13	2014-09-20
Vibrio parahaemolyticus 50	Scaffold	Vibrio parahaemolyticus 50 vp50.contig.12_4, whole genome shotgun sequence	gb|AZGT01000028.1| (53940-54983)	PRJNA224116	Proteobacteria	Gammaproteobacteria	GCA_000519385.1	5.06565	45.2	-	AZGT01	83	4599	4480	2014-01-13	2014-09-20
Vibrio parahaemolyticus 3256	Scaffold	Vibrio parahaemolyticus 3256 vp3256.contig.9_2, whole genome shotgun sequence	gb|AZGS01000039.1| (54163-55206)	PRJNA224116	Proteobacteria	Gammaproteobacteria	GCA_000519405.1	5.09559	45.3	-	AZGS01	66	4647	4516	2014-01-13	2014-09-20
Vibrio parahaemolyticus 12310	Scaffold	Vibrio parahaemolyticus 12310 vp12310.contig.9_1, whole genome shotgun sequence	gb|AYXP01000047.1| (6908-5865)	PRJNA230570	Proteobacteria	Gammaproteobacteria	GCA_000500755.1	5.14526	45.3	-	AYXP01	64	4720	4588	2013-12-02	2015-03-19
Vibrio parahaemolyticus 10296	Scaffold	Vibrio parahaemolyticus 10296 vp10296.contig.9_1, whole genome shotgun sequence	gb|AYSP01000148.1| (6910-5867)	PRJNA230256	Proteobacteria	Gammaproteobacteria	GCA_000500105.1	5.12627	45.2	-	AYSP01	55	4745	4609	2013-11-27	2015-03-19
Vibrio parahaemolyticus T12739	Scaffold	Vibrio parahaemolyticus strain T12739 contig38, whole genome shotgun sequence	gb|JTGQ01000036.1| (264641-265684)	PRJNA224116	Proteobacteria	Gammaproteobacteria	GCA_000786835.1	5.03744	45.2	-	JTGQ01	166	4651	4496	2014-11-25	2015-02-26
Vibrio parahaemolyticus 09.5357	Scaffold	Vibrio parahaemolyticus strain 09.5357 contig329, whole genome shotgun sequence	gb|JTGT01000325.1| (6612-5569)	PRJNA224116	Proteobacteria	Gammaproteobacteria	GCA_000786865.1	5.36749	44.8	-	JTGT01	688	5270	5156	2014-11-25	2015-02-26
Vibrio parahaemolyticus 04-2551	Scaffold	Vibrio parahaemolyticus strain 04-2551 contig32, whole genome shotgun sequence	gb|LASF01000032.1| (81872-82915)	PRJNA224116	Proteobacteria	Gammaproteobacteria	GCA_000975195.1	5.18761	45.4	-	LASF01	85	4775	4641	2015-04-21	2015-04-23
Vibrio parahaemolyticus 10-4251	Scaffold	Vibrio parahaemolyticus strain 10-4251 contig60, whole genome shotgun sequence	gb|JYJS01000060.1| (53889-54932)	PRJNA224116	Proteobacteria	Gammaproteobacteria	GCA_001006105.1	5.21917	45.1	-	JYJS01	155	4787	4652	2015-05-12	2015-05-14
Vibrio pacinii DSM 19139	Scaffold	Vibrio pacinii DSM 19139 BS19DRAFT_scaffold00012.12_C, whole genome shotgun sequence	gb|JONH01000015.1| (103919-104855)	PRJNA224116	Proteobacteria	Gammaproteobacteria	GCA_000711795.1	4.30468	45.2	-	JONH01	53	3915	3821	2014-06-24	2014-12-25
Vibrio nigripulchritudo Wn13	Scaffold	Vibrio nigripulchritudo Wn13 WGS project CAOG00000000 data, contig ASP_2431_82, whole genome shotgun sequence	emb|CAOG01000097.1| (6228-5188)	PRJNA222935	Proteobacteria	Gammaproteobacteria	GCA_000723605.1	6.44447	45.8	-	CAOG01	2	5723	5685	2013-10-01	2015-03-19
Vibrio nigripulchritudo SOn1	Scaffold	Vibrio nigripulchritudo SOn1 WGS project CAOF00000000 data, contig ASP_2429_132, whole genome shotgun sequence	emb|CAOF01000038.1| (6228-5249)	PRJNA222934	Proteobacteria	Gammaproteobacteria	GCA_000723765.1	6.63284	45.5	-	CAOF01	2	6002	5942	2013-10-01	2015-03-19
Vibrio nigripulchritudo SO65	Scaffold	Vibrio nigripulchritudo SO65 WGS project CAOE00000000 data, contig ASP_2427_3, whole genome shotgun sequence	emb|CAOE01000102.1| (25966-26965)	PRJNA222933	Proteobacteria	Gammaproteobacteria	GCA_000723805.1	6.36402	45.8	-	CAOE01	2	5686	5652	2013-10-01	2015-03-19
Vibrio nigripulchritudo MADA3029	Scaffold	Vibrio nigripulchritudo MADA3029 WGS project CANZ00000000 data, contig ASP_2419_5, whole genome shotgun sequence	emb|CANZ01000071.1| (62398-63377)	PRJNA222927	Proteobacteria	Gammaproteobacteria	GCA_000723485.1	6.30293	45.7	-	CANZ01	2	5657	5624	2013-10-01	2015-03-19
Vibrio mimicus SX-4	Scaffold	Vibrio mimicus SX-4 Contig10, whole genome shotgun sequence	gb|ADOO01000010.1| (24427-25407)	PRJNA182021	Proteobacteria	Gammaproteobacteria	GCA_000222145.1	4.27361	46.3	-	ADOO01	31	3989	3798	2011-07-18	2015-03-19
Vibrio litoralis DSM 17657	Scaffold	Vibrio litoralis DSM 17657 K358DRAFT_scaffold00002.2_C2, whole genome shotgun sequence	gb|AUFZ01000015.1| (5870-4893)	PRJNA224116	Proteobacteria	Gammaproteobacteria	GCA_000426765.1	3.82388	41.9	-	AUFZ01	20	3451	3359	2013-07-10	2014-12-25
Vibrio harveyi ZJ0603	Scaffold	Vibrio harveyi ZJ0603 Scaffold3_3, whole genome shotgun sequence	gb|AKIH01000028.1| (51497-52540)	PRJNA200275	Proteobacteria	Gammaproteobacteria	GCA_000275705.1	6.69798	44.6	-	AKIH01	65	6225	6059	2012-07-02	2015-02-17
Vibrio harveyi AOD131	Scaffold	Vibrio harveyi AOD131 Scaffold1_1, whole genome shotgun sequence	gb|AOMR01000001.1| (66006-67049)	PRJNA199932	Proteobacteria	Gammaproteobacteria	GCA_000347555.1	6.12507	44.8	-	AOMR01	61	5615	5469	2013-03-19	2015-03-16
Vibrio cyclitrophicus ZF99	Scaffold	Vibrio cyclitrophicus ZF99 subcontig_79, whole genome shotgun sequence	gb|AIDL01000079.1| (5080-6008)	PRJNA200030	Proteobacteria	Gammaproteobacteria	GCA_000256345.1	4.91722	43.6	-	AIDL01	81	4252	4176	2012-03-26	2015-03-16
Vibrio cyclitrophicus ZF65	Scaffold	Vibrio cyclitrophicus ZF65 subcontig_43, whole genome shotgun sequence	gb|AIDK01000043.1| (6165-5237)	PRJNA200029	Proteobacteria	Gammaproteobacteria	GCA_000256325.1	4.91016	43.6	-	AIDK01	95	4246	4218	2012-03-26	2015-03-16
Vibrio cyclitrophicus ZF30	Scaffold	Vibrio cyclitrophicus ZF30 subcontig_72, whole genome shotgun sequence	gb|AIDJ01000072.1| (37136-36208)	PRJNA200028	Proteobacteria	Gammaproteobacteria	GCA_000256305.1	5.03364	43.5	-	AIDJ01	87	4418	4333	2012-03-26	2015-03-16
Vibrio cyclitrophicus ZF28	Scaffold	Vibrio cyclitrophicus ZF28 subcontig_78, whole genome shotgun sequence	gb|AIDI01000078.1| (6553-5625)	PRJNA200027	Proteobacteria	Gammaproteobacteria	GCA_000256285.1	4.90006	43.6	-	AIDI01	75	4244	4177	2012-03-26	2015-03-16
Vibrio cyclitrophicus ZF270	Scaffold	Vibrio cyclitrophicus ZF270 subcontig_149, whole genome shotgun sequence	gb|AIDR01000149.1| (50972-51900)	PRJNA200036	Proteobacteria	Gammaproteobacteria	GCA_000256465.1	5.14829	43.5	-	AIDR01	124	4497	4383	2012-03-26	2015-03-16
Vibrio cyclitrophicus ZF264	Scaffold	Vibrio cyclitrophicus ZF264 subcontig_95, whole genome shotgun sequence	gb|AIDQ01000095.1| (1134-206)	PRJNA200035	Proteobacteria	Gammaproteobacteria	GCA_000256445.1	4.90821	43.6	-	AIDQ01	91	4267	4208	2012-03-26	2015-03-16
Vibrio cyclitrophicus ZF255	Scaffold	Vibrio cyclitrophicus ZF255 subcontig_64, whole genome shotgun sequence	gb|AIDP01000064.1| (37734-36806)	PRJNA200034	Proteobacteria	Gammaproteobacteria	GCA_000256425.1	4.96859	43.6	-	AIDP01	126	4352	4271	2012-03-26	2015-03-16
Vibrio cyclitrophicus ZF207	Scaffold	Vibrio cyclitrophicus ZF207 subcontig_123, whole genome shotgun sequence	gb|AIDN01000123.1| (6557-5629)	PRJNA200032	Proteobacteria	Gammaproteobacteria	GCA_000256385.1	5.05048	43.5	-	AIDN01	120	4425	4353	2012-03-26	2015-03-16
Vibrio cyclitrophicus ZF205	Scaffold	Vibrio cyclitrophicus ZF205 subcontig_32, whole genome shotgun sequence	gb|AIDO01000032.1| (36755-35827)	PRJNA200033	Proteobacteria	Gammaproteobacteria	GCA_000256405.1	4.87528	43.6	-	AIDO01	61	4233	4145	2012-03-26	2015-03-16
Vibrio cyclitrophicus ZF170	Scaffold	Vibrio cyclitrophicus ZF170 subcontig_33, whole genome shotgun sequence	gb|AIDM01000033.1| (7170-6242)	PRJNA200031	Proteobacteria	Gammaproteobacteria	GCA_000256365.1	4.87062	43.6	-	AIDM01	57	4236	4171	2012-03-26	2015-03-16
Vibrio cyclitrophicus ZF14	Scaffold	Vibrio cyclitrophicus ZF14 subcontig_106, whole genome shotgun sequence	gb|AIDH01000106.1| (71667-72595)	PRJNA175805	Proteobacteria	Gammaproteobacteria	GCA_000256265.1	5.18151	43.5	-	AIDH01	179	4580	4485	2012-03-26	2015-01-17
Vibrio cyclitrophicus FF75	Scaffold	Vibrio cyclitrophicus FF75 Ctg1, whole genome shotgun sequence	gb|ATLT01000001.1| (85683-86611)	PRJNA200024	Proteobacteria	Gammaproteobacteria	GCA_000256205.1	5.00161	43.6	-	AIDE01	73	4364	4287	2012-03-26	2015-03-16
Vibrio cyclitrophicus FF274	Scaffold	Vibrio cyclitrophicus FF274 subcontig_146, whole genome shotgun sequence	gb|AIDG01000146.1| (6882-7810)	PRJNA200026	Proteobacteria	Gammaproteobacteria	GCA_000256245.1	5.1509	43.5	-	AIDG01	138	4506	4423	2012-03-26	2015-03-16
Vibrio cyclitrophicus FF160	Scaffold	Vibrio cyclitrophicus FF160 subcontig_18, whole genome shotgun sequence	gb|AIDF01000018.1| (6699-5710)	PRJNA200025	Proteobacteria	Gammaproteobacteria	GCA_000256605.1	5.19154	43.5	-	AIDF01	128	4540	4444	2012-03-26	2015-03-19
Vibrio cyclitrophicus 1F97	Scaffold	Vibrio cyclitrophicus 1F97 subcontig_7, whole genome shotgun sequence	gb|AIDA01000007.1| (5080-6008)	PRJNA200020	Proteobacteria	Gammaproteobacteria	GCA_000256115.1	5.33878	43.5	-	AIDA01	135	4724	4602	2012-03-26	2015-03-16
Vibrio cyclitrophicus 1F53	Scaffold	Vibrio cyclitrophicus 1F53 subcontig_56, whole genome shotgun sequence	gb|AICZ01000056.1| (50486-51475)	PRJNA200019	Proteobacteria	Gammaproteobacteria	GCA_000256095.1	5.03294	43.5	-	AICZ01	101	4438	4351	2012-03-26	2015-03-16
Vibrio cyclitrophicus 1F289	Scaffold	Vibrio cyclitrophicus 1F289 subcontig_30, whole genome shotgun sequence	gb|AIDD01000030.1| (2-454)	PRJNA200023	Proteobacteria	Gammaproteobacteria	GCA_000256185.1	5.05094	43.5	-	AIDD01	132	4476	4411	2012-03-26	2015-03-16
Vibrio cyclitrophicus 1F273	Scaffold	Vibrio cyclitrophicus 1F273 subcontig_223, whole genome shotgun sequence	gb|AIDC01000223.1| (6726-5737)	PRJNA200022	Proteobacteria	Gammaproteobacteria	GCA_000256165.1	5.19527	43.5	-	AIDC01	226	4623	4521	2012-03-26	2015-03-16
Vibrio cyclitrophicus 1F175	Scaffold	Vibrio cyclitrophicus 1F175 subcontig_34, whole genome shotgun sequence	gb|AIDB01000034.1| (71345-72273)	PRJNA200021	Proteobacteria	Gammaproteobacteria	GCA_000256135.1	5.27598	43.4	-	AIDB01	111	4660	4566	2012-03-26	2015-03-16
Vibrio cyclitrophicus 1F111	Scaffold	Vibrio cyclitrophicus 1F111 subcontig_252, whole genome shotgun sequence	gb|AHTI01000252.1| (71392-72381)	PRJNA200006	Proteobacteria	Gammaproteobacteria	GCA_000247005.1	5.22136	43.4	-	AHTI01	301	4629	4547	2012-02-07	2015-03-16
Vibrio cholerae V51	Scaffold	Vibrio cholerae V51 gcontig_1101953399200, whole genome shotgun sequence	gb|AAKI02000061.1| (13593-14569)	PRJNA54329	Proteobacteria	Gammaproteobacteria	GCA_000152465.1	3.79988	47.5	-	AAKI02	184	3628	3455	2005-09-13	2015-03-01
Vibrio cholerae RC385	Scaffold	Vibrio cholerae RC385 cont1.32, whole genome shotgun sequence	gb|AAKH03000032.1| (25310-26286)	PRJNA54327	Proteobacteria	Gammaproteobacteria	GCA_000152445.1	4.1947	47.4	-	AAKH03	23	3793	3673	2005-09-13	2015-03-19
Vibrio cholerae O1 str. PCS-023	Scaffold	Vibrio cholerae O1 str. PCS-023 vcoPCS023.contig.23_1, whole genome shotgun sequence	gb|APGG01000026.1| (31273-32249)	PRJNA195234	Proteobacteria	Gammaproteobacteria	GCA_000348505.1	4.03698	47.5	-	APGG01	87	3753	3654	2013-03-22	2015-03-19
Vibrio cholerae O1 str. PCS-022	Scaffold	Vibrio cholerae O1 str. PCS-022 vcoPCS022.contig.40_1, whole genome shotgun sequence	gb|JDTE01000035.1| (40663-41639)	PRJNA224116	Proteobacteria	Gammaproteobacteria	GCA_000569115.1	4.06085	47.4	-	JDTE01	106	3794	3693	2014-02-14	2014-10-04
Vibrio cholerae O1 str. NHCC-010F	Scaffold	Vibrio cholerae O1 str. NHCC-010F vcoNHCC010F.contig.27_1, whole genome shotgun sequence	gb|APGD01000024.1| (31269-32245)	PRJNA195230	Proteobacteria	Gammaproteobacteria	GCA_000348445.1	4.0342	47.5	-	APGD01	93	3745	3650	2013-03-22	2015-03-19
Vibrio cholerae O1 str. NHCC-008D	Scaffold	Vibrio cholerae O1 str. NHCC-008D vcoNHCC008D.contig.45_2, whole genome shotgun sequence	gb|APGC01000033.1| (33860-34840)	PRJNA195228	Proteobacteria	Gammaproteobacteria	GCA_000348425.1	3.97696	47.6	-	APGC01	82	3701	3577	2013-03-22	2015-03-19
Vibrio cholerae O1 str. NHCC-006C	Scaffold	Vibrio cholerae O1 str. NHCC-006C vcoNHCC006C.contig.23_1, whole genome shotgun sequence	gb|APGB01000022.1| (31269-32245)	PRJNA195227	Proteobacteria	Gammaproteobacteria	GCA_000348405.1	4.0337	47.5	-	APGB01	87	3742	3652	2013-03-22	2015-03-19
Vibrio cholerae O1 str. NHCC-004A	Scaffold	Vibrio cholerae O1 str. NHCC-004A vcoNHCC004A.contig.66_1, whole genome shotgun sequence	gb|APGA01000071.1| (31271-32247)	PRJNA195226	Proteobacteria	Gammaproteobacteria	GCA_000348385.1	4.03703	47.5	-	APGA01	87	3750	3655	2013-03-22	2015-03-19
Vibrio cholerae O1 str. Nep-21113	Scaffold	Vibrio cholerae O1 str. Nep-21113 vcoNEP21113.contig.25_1, whole genome shotgun sequence	gb|APFV01000086.1| (40667-41643)	PRJNA195232	Proteobacteria	Gammaproteobacteria	GCA_000348485.1	4.04781	47.5	-	APGF01	101	3768	3671	2013-03-22	2015-03-19
Vibrio cholerae O1 str. Nep-21106	Scaffold	Vibrio cholerae O1 str. Nep-21106 vcoNEP21106.contig.72_1, whole genome shotgun sequence	gb|APGE01000082.1| (45651-46627)	PRJNA195231	Proteobacteria	Gammaproteobacteria	GCA_000348465.1	4.03661	47.5	-	APGE01	81	3749	3655	2013-03-22	2015-03-19
Vibrio cholerae O1 str. EM-1727	Scaffold	Vibrio cholerae O1 str. EM-1727 vcoEM1727.contig.93_2, whole genome shotgun sequence	gb|APFZ01000096.1| (71555-72531)	PRJNA195224	Proteobacteria	Gammaproteobacteria	GCA_000348365.1	4.06719	47.4	-	APFZ01	109	3822	3733	2013-03-22	2015-03-19
Vibrio cholerae O1 str. EM-1676A	Scaffold	Vibrio cholerae O1 str. EM-1676A vcoEM1676A.contig.97_4, whole genome shotgun sequence	gb|APFY01000094.1| (45213-46189)	PRJNA195223	Proteobacteria	Gammaproteobacteria	GCA_000348345.1	4.01269	47.5	-	APFY01	86	3726	3616	2013-03-22	2015-03-19
Vibrio cholerae O1 str. EM-1626	Scaffold	Vibrio cholerae O1 str. EM-1626 vcoEM1626.contig.25_1, whole genome shotgun sequence	gb|APFX01000021.1| (40664-41640)	PRJNA195222	Proteobacteria	Gammaproteobacteria	GCA_000348325.1	4.05835	47.5	-	APFX01	94	3781	3684	2013-03-22	2015-03-19
Vibrio cholerae O1 str. EM-1546	Scaffold	Vibrio cholerae O1 str. EM-1546 vcoEM1546.contig.36_1, whole genome shotgun sequence	gb|APFW01000029.1| (31269-32245)	PRJNA195220	Proteobacteria	Gammaproteobacteria	GCA_000348305.1	4.06699	47.5	-	APFW01	91	3790	3700	2013-03-22	2015-03-19
Vibrio cholerae O1 str. EM-1536	Scaffold	Vibrio cholerae O1 str. EM-1536 vcoEM1536.contig.83_1, whole genome shotgun sequence	gb|APFV01000086.1| (40667-41643)	PRJNA195219	Proteobacteria	Gammaproteobacteria	GCA_000348285.1	4.05896	47.4	-	APFV01	101	3782	3685	2013-03-22	2015-03-19
Vibrio cholerae O1 str. EDC-022	Scaffold	Vibrio cholerae O1 str. EDC-022 vcoEDC022.contig.40_1, whole genome shotgun sequence	gb|APFU01000032.1| (40663-41639)	PRJNA195218	Proteobacteria	Gammaproteobacteria	GCA_000348265.1	4.05584	47.5	-	APFU01	107	3783	3686	2013-03-22	2015-03-19
Vibrio cholerae O1 str. EDC-020	Scaffold	Vibrio cholerae O1 str. EDC-020 vcoEDC020.contig.33_1, whole genome shotgun sequence	gb|APFT01000030.1| (31269-32245)	PRJNA195216	Proteobacteria	Gammaproteobacteria	GCA_000348245.1	4.03366	47.5	-	APFT01	86	3734	3651	2013-03-22	2015-03-19
Vibrio cholerae O1 str. EC-0051	Scaffold	Vibrio cholerae O1 str. EC-0051 vcoEC0051.contig.84_1, whole genome shotgun sequence	gb|APFS01000093.1| (167352-168328)	PRJNA195215	Proteobacteria	Gammaproteobacteria	GCA_000348225.1	4.07476	47.4	-	APFS01	100	3829	3739	2013-03-22	2015-03-19
Vibrio cholerae O1 str. EC-0027	Scaffold	Vibrio cholerae O1 str. EC-0027 vcoEC0027.contig.85_1, whole genome shotgun sequence	gb|APFR01000082.1| (31097-32073)	PRJNA195214	Proteobacteria	Gammaproteobacteria	GCA_000348205.1	4.03313	47.5	-	APFR01	95	3745	3652	2013-03-22	2015-03-19
Vibrio cholerae O1 str. EC-0012	Scaffold	Vibrio cholerae O1 str. EC-0012 vcoEC0012.contig.20_2, whole genome shotgun sequence	gb|APFQ01000021.1| (26240-27216)	PRJNA195212	Proteobacteria	Gammaproteobacteria	GCA_000348185.1	4.03738	47.5	-	APFQ01	97	3752	3652	2013-03-22	2015-03-19
Vibrio cholerae O1 str. EC-0009	Scaffold	Vibrio cholerae O1 str. EC-0009 vcoEC0009.contig.76_1, whole genome shotgun sequence	gb|APFP01000078.1| (31267-32243)	PRJNA195211	Proteobacteria	Gammaproteobacteria	GCA_000348165.1	4.03366	47.5	-	APFP01	88	3747	3656	2013-03-22	2015-03-19
Vibrio cholerae O1 str. AG-8040	Scaffold	Vibrio cholerae O1 str. AG-8040 vcoAG8040.contig.35_1, whole genome shotgun sequence	gb|APFO01000028.1| (167653-168629)	PRJNA195210	Proteobacteria	Gammaproteobacteria	GCA_000348145.1	3.98266	47.5	-	APFO01	104	3696	3605	2013-03-22	2015-03-19
Vibrio cholerae O1 str. AG-7404	Scaffold	Vibrio cholerae O1 str. AG-7404 vcoAG7404.contig.77_1, whole genome shotgun sequence	gb|APFN01000081.1| (167653-168629)	PRJNA195208	Proteobacteria	Gammaproteobacteria	GCA_000348125.1	3.92051	47.5	-	APFN01	96	3649	3551	2013-03-22	2015-03-19
Vibrio cholerae O1 str. 95412	Scaffold	Vibrio cholerae O1 str. 95412 vco95412.contig.29_1, whole genome shotgun sequence	gb|APFM01000027.1| (44027-45007)	PRJNA195207	Proteobacteria	Gammaproteobacteria	GCA_000348105.1	4.03554	47.5	-	APFM01	104	3803	3685	2013-03-22	2015-03-19
Vibrio cholerae O1 str. 87395	Scaffold	Vibrio cholerae O1 str. 87395 vco87395.contig.49_1, whole genome shotgun sequence	gb|APFL01000043.1| (26024-27000)	PRJNA195206	Proteobacteria	Gammaproteobacteria	GCA_000348085.1	3.8635	47.3	-	APFL01	181	3588	3450	2013-03-22	2015-03-19
Vibrio cholerae O1 str. 116063	Scaffold	Vibrio cholerae O1 str. 116063 vco116063.contig.126_1, whole genome shotgun sequence	gb|APFK01000113.1| (30938-31914)	PRJNA195205	Proteobacteria	Gammaproteobacteria	GCA_000348065.1	3.97576	47.6	-	APFK01	145	3721	3591	2013-03-22	2015-03-19
Vibrio cholerae O1 str. 116059	Scaffold	Vibrio cholerae O1 str. 116059 vco116059.contig.80_1, whole genome shotgun sequence	gb|APFJ01000089.1| (167352-168328)	PRJNA195203	Proteobacteria	Gammaproteobacteria	GCA_000348045.1	4.02244	47.4	-	APFJ01	93	3765	3667	2013-03-22	2015-03-19
Vibrio cholerae NCTC 8457	Scaffold	Vibrio cholerae NCTC 8457 gcontig_1104196175565, whole genome shotgun sequence	gb|AAWD01000054.1| (5850-4874)	PRJNA54589	Proteobacteria	Gammaproteobacteria	GCA_000153945.1	4.08209	47.4	-	AAWD01	203	3924	3735	2007-01-03	2015-03-01
Vibrio cholerae MZO-2	Scaffold	Vibrio cholerae MZO-2 gcontig_1104435217470, whole genome shotgun sequence	gb|AAWF01000048.1| (19568-20544)	PRJNA54587	Proteobacteria	Gammaproteobacteria	GCA_000153985.1	3.86998	47.6	-	AAWF01	92	3572	3434	2007-01-03	2014-12-01
Vibrio cholerae MO10	Scaffold	Vibrio cholerae MO10 cont1.51, whole genome shotgun sequence	gb|AAKF03000047.1| (167572-168548)	PRJNA54325	Proteobacteria	Gammaproteobacteria	GCA_000152425.1	4.07964	47.5	-	AAKF03	27	3765	3676	2005-09-13	2015-03-18
Vibrio cholerae MAK 757	Scaffold	Vibrio cholerae MAK 757 cont1.29, whole genome shotgun sequence	gb|AAUS02000029.1| (6273-5297)	PRJNA54571	Proteobacteria	Gammaproteobacteria	GCA_000153865.1	3.936	47.6	-	AAUS02	12	3595	3503	2006-11-27	2015-03-18
Vibrio cholerae HFU-02	Scaffold	Vibrio cholerae HFU-02 vcoHFU02.contig.22_1, whole genome shotgun sequence	gb|AFOS01000027.1| (27224-28200)	PRJNA181561	Proteobacteria	Gammaproteobacteria	GCA_000221425.1	4.03285	47.5	-	AFOS01	110	3734	3638	2011-07-26	2015-03-18
Vibrio cholerae HE-46	Scaffold	Vibrio cholerae HE-46 vcoHE46.contig.46_1, whole genome shotgun sequence	gb|AJRY01000053.1| (43562-44538)	PRJNA181732	Proteobacteria	Gammaproteobacteria	GCA_000305135.1	3.87998	47.7	-	AJRY01	101	3574	3467	2012-10-10	2015-03-18
Vibrio cholerae HE-40	Scaffold	Vibrio cholerae HE-40 vcoHE40.contig.48_3, whole genome shotgun sequence	gb|AJRX01000052.1| (44822-45798)	PRJNA181731	Proteobacteria	Gammaproteobacteria	GCA_000305115.1	3.88136	47.7	-	AJRX01	103	3577	3467	2012-10-10	2015-03-18
Vibrio cholerae HE-16	Scaffold	Vibrio cholerae HE-16 vcoHE16.contig.31_4, whole genome shotgun sequence	gb|ALEB01000034.1| (44000-44976)	PRJNA181808	Proteobacteria	Gammaproteobacteria	GCA_000303085.1	3.91139	47.2	-	ALEB01	236	3623	3469	2012-10-04	2015-03-18
Vibrio cholerae HE-09	Scaffold	Vibrio cholerae HE-09 vcoHE09.contig.123_2, whole genome shotgun sequence	gb|AFOP01000138.1| (84404-85380)	PRJNA181560	Proteobacteria	Gammaproteobacteria	GCA_000221405.1	3.82613	47.5	-	AFOP01	223	3522	3404	2011-07-26	2015-03-18
Vibrio cholerae HC-81A2	Scaffold	Vibrio cholerae HC-81A2 vcoHC81A2.contig.85_1, whole genome shotgun sequence	gb|ALEA01000122.1| (31253-32229)	PRJNA181807	Proteobacteria	Gammaproteobacteria	GCA_000303125.1	4.02893	47.5	-	ALEA01	98	3733	3608	2012-10-04	2015-03-18
Vibrio cholerae HC-80A1	Scaffold	Vibrio cholerae HC-80A1 vcoHC80A1.contig.91_1, whole genome shotgun sequence	gb|AGVB02000098.1| (30264-31240)	PRJNA183749	Proteobacteria	Gammaproteobacteria	GCA_000327245.3	4.03238	47.5	-	AGVB02	115	3735	3658	2012-12-10	2015-03-18
Vibrio cholerae HC-78A1	Scaffold	Vibrio cholerae HC-78A1 vcoHC78A1.contig.123_1, whole genome shotgun sequence	gb|AGUZ02000115.1| (33025-34001)	PRJNA183747	Proteobacteria	Gammaproteobacteria	GCA_000327225.3	3.93777	47.8	-	AGUZ02	133	3650	3525	2012-12-10	2015-03-18
Vibrio cholerae HC-77A1	Scaffold	Vibrio cholerae HC-77A1 vcoHC77A1.contig.95_1, whole genome shotgun sequence	gb|AJRW01000090.1| (31257-32233)	PRJNA181730	Proteobacteria	Gammaproteobacteria	GCA_000305095.1	4.04558	47.5	-	AJRW01	113	3743	3664	2012-10-10	2015-03-18
Vibrio cholerae HC-72A2	Scaffold	Vibrio cholerae HC-72A2 vcoHC72A2.contig.74_1, whole genome shotgun sequence	gb|AGUY02000082.1| (31261-32237)	PRJNA183746	Proteobacteria	Gammaproteobacteria	GCA_000327205.3	4.02842	47.5	-	AGUY02	94	3734	3650	2012-12-10	2015-03-18
Vibrio cholerae HC-71A1	Scaffold	Vibrio cholerae HC-71A1 vcoHC71A1.contig.26_1, whole genome shotgun sequence	gb|AGUX02000025.1| (31259-32235)	PRJNA183745	Proteobacteria	Gammaproteobacteria	GCA_000327185.3	4.02895	47.5	-	AGUX02	91	3730	3641	2012-12-10	2015-03-18
Vibrio cholerae HC-70A1	Scaffold	Vibrio cholerae HC-70A1 vcoHC70A1.contig.100_1, whole genome shotgun sequence	gb|AFON01000113.1| (26439-27415)	PRJNA181559	Proteobacteria	Gammaproteobacteria	GCA_000221385.1	4.05743	47.5	-	AFON01	169	3743	3669	2011-07-26	2015-03-18
Vibrio cholerae HC-69A1	Scaffold	Vibrio cholerae HC-69A1 vcoHC69A1.contig.25_1, whole genome shotgun sequence	gb|AJSP01000023.1| (31259-32235)	PRJNA181740	Proteobacteria	Gammaproteobacteria	GCA_000305695.1	4.02964	47.5	-	AJSP01	94	3730	3654	2012-10-15	2015-03-18
Vibrio cholerae HC-68A1	Scaffold	Vibrio cholerae HC-68A1 vcoHC68A1.contig.34_1, whole genome shotgun sequence	gb|AGUW02000027.1| (31261-32237)	PRJNA183744	Proteobacteria	Gammaproteobacteria	GCA_000327165.3	4.02649	47.5	-	AGUW02	90	3730	3637	2012-12-10	2015-03-18
Vibrio cholerae HC-67A1	Scaffold	Vibrio cholerae HC-67A1 vcoHC67A1.contig.27_1, whole genome shotgun sequence	gb|AGUV02000026.1| (31261-32237)	PRJNA183743	Proteobacteria	Gammaproteobacteria	GCA_000327145.3	4.02675	47.5	-	AGUV02	95	3732	3650	2012-12-10	2015-03-18
Vibrio cholerae HC-65A1	Scaffold	Vibrio cholerae HC-65A1 vcoHC65A1.contig.33_1, whole genome shotgun sequence	gb|AGUU02000030.1| (26425-27401)	PRJNA183742	Proteobacteria	Gammaproteobacteria	GCA_000327125.3	4.02873	47.5	-	AGUU02	96	3736	3644	2012-12-10	2015-03-18
Vibrio cholerae HC-64A1	Scaffold	Vibrio cholerae HC-64A1 vcoHC64A1.contig.23_1, whole genome shotgun sequence	gb|AGUT02000020.1| (31263-32239)	PRJNA183741	Proteobacteria	Gammaproteobacteria	GCA_000327105.3	4.03204	47.5	-	AGUT02	93	3744	3655	2012-12-10	2015-03-18
Vibrio cholerae HC-62B1	Scaffold	Vibrio cholerae HC-62B1 vcoHC62B1.contig.55_1, whole genome shotgun sequence	gb|AJSO01000081.1| (31265-32241)	PRJNA181739	Proteobacteria	Gammaproteobacteria	GCA_000305625.1	4.03391	47.5	-	AJSO01	72	3746	3641	2012-10-15	2015-03-18
Vibrio cholerae HC-62A1	Scaffold	Vibrio cholerae HC-62A1 vcoHC62A1.contig.25_1, whole genome shotgun sequence	gb|AJRV01000022.1| (31265-32241)	PRJNA181729	Proteobacteria	Gammaproteobacteria	GCA_000305075.1	4.03834	47.5	-	AJRV01	106	3743	3663	2012-10-10	2015-03-18
Vibrio cholerae HC-60A1	Scaffold	Vibrio cholerae HC-60A1 vcoHC60A1.contig.126_2, whole genome shotgun sequence	gb|AJRT01000110.1| (68576-69552)	PRJNA181728	Proteobacteria	Gammaproteobacteria	GCA_000305055.1	3.94339	47.8	-	AJRT01	133	3673	3551	2012-10-10	2015-03-18
Vibrio cholerae HC-59B1	Scaffold	Vibrio cholerae HC-59B1 vcoHC59B1.contig.25_2, whole genome shotgun sequence	gb|AJSN01000020.1| (68691-69667)	PRJNA181738	Proteobacteria	Gammaproteobacteria	GCA_000305545.1	3.93996	47.8	-	AJSN01	108	3651	3534	2012-10-15	2015-03-18
Vibrio cholerae HC-59A1	Scaffold	Vibrio cholerae HC-59A1 vcoHC59A1.contig.113_2, whole genome shotgun sequence	gb|AJRS01000113.1| (68691-69667)	PRJNA181727	Proteobacteria	Gammaproteobacteria	GCA_000305195.1	3.94011	47.8	-	AJRS01	115	3651	3527	2012-10-10	2015-03-18
Vibrio cholerae HC-57A2	Scaffold	Vibrio cholerae HC-57A2 vcoHC57A2.contig.105_1, whole genome shotgun sequence	gb|ALDZ01000131.1| (31253-32229)	PRJNA181806	Proteobacteria	Gammaproteobacteria	GCA_000279375.1	4.02539	47.5	-	ALDZ01	105	3732	3594	2012-07-18	2015-03-18
Vibrio cholerae HC-57A1	Scaffold	Vibrio cholerae HC-57A1 vcoHC57A1.contig.57_3, whole genome shotgun sequence	gb|ALDY01000096.1| (42310-43286)	PRJNA181805	Proteobacteria	Gammaproteobacteria	GCA_000303005.1	3.93443	47.8	-	ALDY01	125	3663	3475	2012-10-04	2015-03-18
Vibrio cholerae HC-56A2	Scaffold	Vibrio cholerae HC-56A2 vcoHC56A2.contig.106_1, whole genome shotgun sequence	gb|ALDX01000138.1| (31255-32231)	PRJNA181804	Proteobacteria	Gammaproteobacteria	GCA_000279205.1	4.02937	47.5	-	ALDX01	106	3733	3604	2012-07-18	2015-03-18
Vibrio cholerae HC-56A1	Scaffold	Vibrio cholerae HC-56A1 vcoHC56A1.contig.94_6, whole genome shotgun sequence	gb|ALDW01000080.1| (43834-44810)	PRJNA181803	Proteobacteria	Gammaproteobacteria	GCA_000302895.1	3.93417	47.8	-	ALDW01	123	3648	3484	2012-10-04	2015-03-18
Vibrio cholerae HC-55C2	Scaffold	Vibrio cholerae HC-55C2 vcoHC55C2.contig.66_1, whole genome shotgun sequence	gb|AJRR01000069.1| (144292-145268)	PRJNA181726	Proteobacteria	Gammaproteobacteria	GCA_000305015.1	3.94565	47.8	-	AJRR01	126	3665	3538	2012-10-10	2015-03-18
Vibrio cholerae HC-55B2	Scaffold	Vibrio cholerae HC-55B2 vcoHC55B2.contig.103_4, whole genome shotgun sequence	gb|AJSM01000101.1| (43896-44872)	PRJNA181737	Proteobacteria	Gammaproteobacteria	GCA_000305645.1	3.93952	47.8	-	AJSM01	110	3651	3528	2012-10-15	2015-03-18
Vibrio cholerae HC-55A1	Scaffold	Vibrio cholerae HC-55A1 vcoHC55A1.contig.96_7, whole genome shotgun sequence	gb|ALDV01000092.1| (45311-46287)	PRJNA181802	Proteobacteria	Gammaproteobacteria	GCA_000302875.1	3.93213	47.7	-	ALDV01	129	3655	3469	2012-10-04	2015-03-18
Vibrio cholerae HC-52A1	Scaffold	Vibrio cholerae HC-52A1 vcoHC52A1.contig.139_9, whole genome shotgun sequence	gb|ALDU01000173.1| (41274-42250)	PRJNA181801	Proteobacteria	Gammaproteobacteria	GCA_000302855.1	3.93754	47.7	-	ALDU01	133	3672	3474	2012-10-04	2015-03-18
Vibrio cholerae HC-51A1	Scaffold	Vibrio cholerae HC-51A1 vcoHC51A1.contig.70_5, whole genome shotgun sequence	gb|ALDT01000101.1| (42244-43220)	PRJNA181800	Proteobacteria	Gammaproteobacteria	GCA_000303105.1	3.92984	47.7	-	ALDT01	140	3638	3465	2012-10-04	2015-03-18
Vibrio cholerae HC-50A2	Scaffold	Vibrio cholerae HC-50A2 vcoHC50A2.contig.179_1, whole genome shotgun sequence	gb|AJRQ01000215.1| (5014-5990)	PRJNA181725	Proteobacteria	Gammaproteobacteria	GCA_000304995.1	4.0308	47.5	-	AJRQ01	338	3774	3661	2012-10-10	2015-03-18
Vibrio cholerae HC-50A1	Scaffold	Vibrio cholerae HC-50A1 vcoHC50A1.contig.21_4, whole genome shotgun sequence	gb|ALDS01000029.1| (43898-44874)	PRJNA181799	Proteobacteria	Gammaproteobacteria	GCA_000302835.1	3.93922	47.8	-	ALDS01	126	3667	3480	2012-10-04	2015-03-18
Vibrio cholerae HC-48B2	Scaffold	Vibrio cholerae HC-48B2 vcoHC48B2.contig.91_1, whole genome shotgun sequence	gb|AGUR01000105.1| (26203-27179)	PRJNA181608	Proteobacteria	Gammaproteobacteria	GCA_000234865.1	4.02482	47.5	-	AGUR01	166	3740	3652	2011-11-04	2015-03-18
Vibrio cholerae HC-48A1	Scaffold	Vibrio cholerae HC-48A1 vcoHC48A1.contig.123_1, whole genome shotgun sequence	gb|AFOL01000145.1| (26445-27421)	PRJNA181558	Proteobacteria	Gammaproteobacteria	GCA_000221365.1	4.03218	47.5	-	AFOL01	208	3729	3657	2011-07-26	2015-03-18
Vibrio cholerae HC-47A1	Scaffold	Vibrio cholerae HC-47A1 vcoHC47A1.contig.86_6, whole genome shotgun sequence	gb|ALDR01000122.1| (23924-24900)	PRJNA181798	Proteobacteria	Gammaproteobacteria	GCA_000279955.1	4.03172	47.5	-	ALDR01	110	3761	3603	2012-07-18	2015-03-18
Vibrio cholerae HC-44C1	Scaffold	Vibrio cholerae HC-44C1 vcoHC44C1.contig.23_1, whole genome shotgun sequence	gb|AJSK01000017.1| (149943-150919)	PRJNA181736	Proteobacteria	Gammaproteobacteria	GCA_000305565.1	3.88206	47.7	-	AJSK01	91	3582	3467	2012-10-15	2015-03-18
Vibrio cholerae HC-42A1	Scaffold	Vibrio cholerae HC-42A1 vcoHC42A1.contig.33_2, whole genome shotgun sequence	gb|ALDO01000032.1| (25898-26874)	PRJNA181797	Proteobacteria	Gammaproteobacteria	GCA_000279185.1	4.02478	47.5	-	ALDO01	106	3737	3604	2012-07-18	2015-03-18
Vibrio cholerae HC-41B1	Scaffold	Vibrio cholerae HC-41B1 vcoHC41B1.contig.35_2, whole genome shotgun sequence	gb|AJRP01000026.1| (50314-51290)	PRJNA181724	Proteobacteria	Gammaproteobacteria	GCA_000304955.1	3.88887	47.7	-	AJRP01	122	3595	3471	2012-10-10	2015-03-18
Vibrio cholerae HC-41A1	Scaffold	Vibrio cholerae HC-41A1 vcoHC41A1.contig.32_1, whole genome shotgun sequence	gb|ALDN01000037.1| (31251-32227)	PRJNA181796	Proteobacteria	Gammaproteobacteria	GCA_000302755.1	4.02783	47.5	-	ALDN01	116	3742	3595	2012-10-04	2015-03-18
Vibrio cholerae HC-40A1	Scaffold	Vibrio cholerae HC-40A1 vcoHC40A1.contig.114_1, whole genome shotgun sequence	gb|AFOK01000139.1| (26397-27373)	PRJNA181557	Proteobacteria	Gammaproteobacteria	GCA_000221345.1	4.03178	47.5	-	AFOK01	203	3744	3655	2011-07-26	2015-03-18
Vibrio cholerae HC-39A1	Scaffold	Vibrio cholerae HC-39A1 vcoHC39A1.contig.104_1, whole genome shotgun sequence	gb|ALDM01000117.1| (31245-32221)	PRJNA181795	Proteobacteria	Gammaproteobacteria	GCA_000302775.1	4.02243	47.5	-	ALDM01	106	3731	3606	2012-10-04	2015-03-18
Vibrio cholerae HC-38A1	Scaffold	Vibrio cholerae HC-38A1 vcoHC30A1.contig.45_1, whole genome shotgun sequence	gb|AFOV01000047.1| (31257-32233)	PRJNA181564	Proteobacteria	Gammaproteobacteria	GCA_000221485.1	4.03606	47.5	-	AFOV01	135	3729	3649	2011-07-26	2015-03-18
Vibrio cholerae HC-37A1	Scaffold	Vibrio cholerae HC-37A1 vcoHC37A1.contig.97_1, whole genome shotgun sequence	gb|AJSJ01000102.1| (31253-32229)	PRJNA181735	Proteobacteria	Gammaproteobacteria	GCA_000305585.1	4.035	47.5	-	AJSJ01	98	3735	3658	2012-10-15	2015-03-18
Vibrio cholerae HC-33A2	Scaffold	Vibrio cholerae HC-33A2 vcoHC33A2.contig.26_1, whole genome shotgun sequence	gb|AGUP01000026.1| (31263-32239)	PRJNA181607	Proteobacteria	Gammaproteobacteria	GCA_000234885.1	4.02473	47.5	-	AGUP01	64	3725	3631	2011-11-04	2015-03-18
Vibrio cholerae HC-32A1	Scaffold	Vibrio cholerae HC-32A1 vcoHC32A1.contig.17_1, whole genome shotgun sequence	gb|AGUO01000020.1| (31267-32243)	PRJNA181606	Proteobacteria	Gammaproteobacteria	GCA_000234905.1	4.03321	47.5	-	AGUO01	79	3736	3641	2011-11-04	2015-03-18
Vibrio cholerae HC-22A1	Scaffold	Vibrio cholerae HC-22A1 vcoHC22A1.contig.67_1, whole genome shotgun sequence	gb|AGUL01000086.1| (31263-32239)	PRJNA181605	Proteobacteria	Gammaproteobacteria	GCA_000234925.1	4.03403	47.5	-	AGUL01	86	3738	3653	2011-11-04	2015-03-18
Vibrio cholerae HC-21A1	Scaffold	Vibrio cholerae HC-21A1 vcoHC21A1.contig.87_1, whole genome shotgun sequence	gb|AGUK01000091.1| (31265-32241)	PRJNA181604	Proteobacteria	Gammaproteobacteria	GCA_000234945.1	4.03043	47.5	-	AGUK01	96	3735	3641	2011-11-04	2015-03-18
Vibrio cholerae HC-19A1	Scaffold	Vibrio cholerae HC-19A1 vcoHC19A1.contig.25_1, whole genome shotgun sequence	gb|AGUJ01000031.1| (31271-32247)	PRJNA181603	Proteobacteria	Gammaproteobacteria	GCA_000234965.1	4.0334	47.5	-	AGUJ01	96	3745	3643	2011-11-04	2015-03-18
Vibrio cholerae HC-17A2	Scaffold	Vibrio cholerae HC-17A2 vcoHC17A2.contig.81_2, whole genome shotgun sequence	gb|AJSI01000092.1| (30165-31141)	PRJNA181734	Proteobacteria	Gammaproteobacteria	GCA_000305675.1	4.02898	47.5	-	AJSI01	95	3732	3649	2012-10-15	2015-03-18
Vibrio cholerae HC-17A1	Scaffold	Vibrio cholerae HC-17A1 vcoHC17A1.contig.333_1, whole genome shotgun sequence	gb|AJRN01000391.1| (31275-31275)	PRJNA181723	Proteobacteria	Gammaproteobacteria	GCA_000304935.1	4.17974	47.2	-	AJRN01	406	4030	3982	2012-10-10	2015-03-01
Vibrio cholerae HC-02C1	Scaffold	Vibrio cholerae HC-02C1 vcoHC02C1.contig.23_3, whole genome shotgun sequence	gb|AJSH01000021.1| (68496-69472)	PRJNA181733	Proteobacteria	Gammaproteobacteria	GCA_000305525.1	3.94096	47.8	-	AJSH01	122	3655	3532	2012-10-15	2015-03-18
Vibrio cholerae HC-02A1	Scaffold	Vibrio cholerae HC-02A1 vcoHO2A1.contig.94_2, whole genome shotgun sequence	gb|AFOT01000101.1| (68496-69472)	PRJNA181562	Proteobacteria	Gammaproteobacteria	GCA_000221445.1	3.94955	47.8	-	AFOT01	168	3648	3542	2011-07-26	2014-12-01
Vibrio cholerae E306	Scaffold	Vibrio cholerae E306 contig_54, whole genome shotgun sequence	gb|AWWA01000054.1| (167637-168613)	PRJNA224116	Proteobacteria	Gammaproteobacteria	GCA_000487955.1	4.16507	47.7	-	AWWA01	51	3909	3816	2013-10-29	2014-10-04
Vibrio cholerae CP1050(23)	Scaffold	Vibrio cholerae CP1050(23) vcoCP1050.contig.112_1, whole genome shotgun sequence	gb|ALDK01000144.1| (31255-32231)	PRJNA181794	Proteobacteria	Gammaproteobacteria	GCA_000303065.1	4.024	47.5	-	ALDK01	114	3735	3565	2012-10-04	2015-03-18
Vibrio cholerae CP1047(20)	Scaffold	Vibrio cholerae CP1047(20) vcoCP1047.contig.47_1, whole genome shotgun sequence	gb|ALDI01000027.1| (71403-72379)	PRJNA181793	Proteobacteria	Gammaproteobacteria	GCA_000279785.1	4.03978	47.4	-	ALDI01	123	3791	3662	2012-07-18	2015-03-18
Vibrio cholerae CP1044(17)	Scaffold	Vibrio cholerae CP1044(17) vcoCP1044.contig.133_2, whole genome shotgun sequence	gb|ALDG01000161.1| (69375-70351)	PRJNA181792	Proteobacteria	Gammaproteobacteria	GCA_000303045.1	4.0102	47.4	-	ALDG01	135	3738	3602	2012-10-04	2015-03-18
Vibrio cholerae CP1040(13)	Scaffold	Vibrio cholerae CP1040(13) vcoCP1040.contig.104_1, whole genome shotgun sequence	gb|ALDD01000128.1| (28114-29090)	PRJNA181791	Proteobacteria	Gammaproteobacteria	GCA_000302985.1	4.03394	47.5	-	ALDD01	105	3743	3585	2012-10-04	2015-03-18
Vibrio cholerae CP1037(10)	Scaffold	Vibrio cholerae CP1037(10) vcoCP1037.contig.66_4, whole genome shotgun sequence	gb|ALDB01000083.1| (44221-45201)	PRJNA181790	Proteobacteria	Gammaproteobacteria	GCA_000302965.1	3.92257	47.6	-	ALDB01	78	3628	3491	2012-10-04	2015-03-18
Vibrio cholerae CP1035(8)	Scaffold	Vibrio cholerae CP1035(8) vcoCP1035.contig.133_5, whole genome shotgun sequence	gb|AJRM01000083.1| (43820-44796)	PRJNA181722	Proteobacteria	Gammaproteobacteria	GCA_000304915.1	3.93881	47.6	-	AJRM01	159	3622	3436	2012-10-10	2015-03-18
Vibrio cholerae CP1030(3)	Scaffold	Vibrio cholerae CP1030(3) vcoCP1030_3.contig.27_1, whole genome shotgun sequence	gb|ALCZ01000034.1| (71401-72377)	PRJNA181789	Proteobacteria	Gammaproteobacteria	GCA_000279555.1	4.01058	47.4	-	ALCZ01	116	3747	3603	2012-07-18	2015-03-18
Vibrio cholerae BJG-01	Scaffold	Vibrio cholerae BJG-01 vcoBJG01.contig.113_1, whole genome shotgun sequence	gb|AFOU01000149.1| (32982-33958)	PRJNA181563	Proteobacteria	Gammaproteobacteria	GCA_000221465.1	3.91087	47.6	-	AFOU01	238	3602	3479	2011-07-26	2015-03-18
Vibrio cholerae B33	Scaffold	Vibrio cholerae B33 VCE.Contig118, whole genome shotgun sequence	gb|ACHZ01000010.1| (8207-7231)	PRJNA54591	Proteobacteria	Gammaproteobacteria	GCA_000153965.1	4.04373	47.4	-	AAWE01	200	3848	3753	2007-01-03	2015-03-01
Vibrio cholerae AM-19226	Scaffold	Vibrio cholerae AM-19226 gcontig_1101953438696, whole genome shotgun sequence	gb|AATY01000018.1| (65605-66581)	PRJNA54487	Proteobacteria	Gammaproteobacteria	GCA_000153785.1	4.05806	47.7	-	AATY01	135	3814	3680	2006-09-28	2015-03-18
Vibrio cholerae 623-39	Scaffold	Vibrio cholerae 623-39 gcontig_1104444431925, whole genome shotgun sequence	gb|AAWG01000048.1| (21211-22187)	PRJNA54585	Proteobacteria	Gammaproteobacteria	GCA_000154005.1	3.99796	47.4	-	AAWG01	87	3772	3614	2007-01-03	2014-12-01
Vibrio cholerae ATCC 14035	Scaffold	Vibrio cholerae ATCC 14035 T411DRAFT_scaffold00005.5_C1, whole genome shotgun sequence	gb|JHXR01000005.1| (44808-45788)	PRJNA224116	Proteobacteria	Gammaproteobacteria	GCA_000621645.1	4.02452	47.5	-	JHXR01	62	3798	3669	2014-04-08	2014-10-04
Vibrio campbellii HY01	Scaffold	Vibrio campbellii HY01 gcontig_1104549814121, whole genome shotgun sequence	gb|AAWP01000115.1| (6053-5010)	PRJNA54457	Proteobacteria	Gammaproteobacteria	GCA_000154025.1	5.41538	45.5	-	AAWP01	205	4915	4727	2007-01-10	2015-03-01
Vibrio breoganii 1C10	Scaffold	Vibrio breoganii 1C10 subcontig_61, whole genome shotgun sequence	gb|AKXW01000061.1| (6614-5638)	PRJNA199005	Proteobacteria	Gammaproteobacteria	GCA_000280885.1	4.14578	45.1	-	AKXW01	170	3736	3667	2012-07-23	2015-01-16
Vibrio alginolyticus 12G01	Scaffold	Vibrio alginolyticus 12G01 1100007009678, whole genome shotgun sequence	gb|AAPS01000034.1| (5673-4630)	PRJNA54241	Proteobacteria	Gammaproteobacteria	GCA_000153505.1	5.25738	44.6	-	AAPS01	20	4610	4472	2006-04-06	2015-03-16
Vibrio albensis ATCC 14547	Scaffold	Vibrio albensis ATCC 14547 T430DRAFT_scaffold00009.9_C, whole genome shotgun sequence	gb|JADA01000013.1| (140624-141600)	PRJNA224116	Proteobacteria	Gammaproteobacteria	GCA_000518145.1	3.92928	47.5	-	JADA01	61	3584	3404	2014-01-10	2014-10-04
Vibrio antiquarius EX25	Scaffold	contig sequence is not available in microbial Nucleotide BLAST database		PRJNA54337	Proteobacteria	Gammaproteobacteria	GCA_000152485.1	4.85596	44.9	-	AAKK02	105	4406	4255	2005-09-13	2015-03-01
Vibrio parahaemolyticus T9109	Scaffold	contig sequence is not available in microbial Nucleotide BLAST database		PRJNA224116	Proteobacteria	Gammaproteobacteria	GCA_000786845.1	5.11244	45.2	-	JTGR01	202	4757	4625	2014-11-25	2015-02-26
Vibrio parahaemolyticus 04.2584	Scaffold	contig sequence is not available in microbial Nucleotide BLAST database		PRJNA224116	Proteobacteria	Gammaproteobacteria	GCA_000786855.1	5.47956	45	-	JTGS01	79	4991	4874	2014-11-25	2015-02-26
Vibrio parahaemolyticus 08-0278	Scaffold	contig sequence is not available in microbial Nucleotide BLAST database		PRJNA224116	Proteobacteria	Gammaproteobacteria	GCA_000960645.1	5.20647	45	-	JZAO01	188	4849	4699	2015-03-23	2015-03-25
Vibrio parahaemolyticus 09-3217	Scaffold	contig sequence is not available in microbial Nucleotide BLAST database		PRJNA224116	Proteobacteria	Gammaproteobacteria	GCA_000960655.1	5.05936	45.3	-	JZAQ01	155	4645	4493	2015-03-23	2015-03-25
Vibrio parahaemolyticus 08-7626	Scaffold	contig sequence is not available in microbial Nucleotide BLAST database		PRJNA224116	Proteobacteria	Gammaproteobacteria	GCA_000960665.1	5.20754	45.2	-	JZAP01	121	4809	4638	2015-03-23	2015-03-25
Vibrio parahaemolyticus 09-4663	Scaffold	contig sequence is not available in microbial Nucleotide BLAST database		PRJNA224116	Proteobacteria	Gammaproteobacteria	GCA_001006115.1	5.21702	45.2	-	JYJQ01	148	4794	4642	2015-05-12	2015-05-14
Vibrio parahaemolyticus 10-4244	Scaffold	contig sequence is not available in microbial Nucleotide BLAST database		PRJNA224116	Proteobacteria	Gammaproteobacteria	GCA_001006125.1	5.26893	45.2	-	JYJR01	128	4829	4672	2015-05-12	2015-05-14
Vibrio parahaemolyticus 10-4287	Scaffold	contig sequence is not available in microbial Nucleotide BLAST database		PRJNA224116	Proteobacteria	Gammaproteobacteria	GCA_001006185.1	5.26903	45.2	-	JYJU01	333	4885	4732	2015-05-12	2015-05-14
Vibrio parahaemolyticus 10-4255	Scaffold	contig sequence is not available in microbial Nucleotide BLAST database		PRJNA224116	Proteobacteria	Gammaproteobacteria	GCA_001006195.1	5.09136	45.3	-	JYJT01	197	4676	4511	2015-05-12	2015-05-14
